# Supplementary material for: The impact of mixed-anonymity on brainstorming performance: Evidence from field experiments
Source: PLoS One. 2026 Jul 21;21(7):e0354236. doi: 10.1371/journal.pone.0354236 (PMC13387524; doi:10.1371/journal.pone.0354236)
Supplement: S1 File — (CSV) [file pone.0354236.s001.csv]

INDCODE	ideanr	VL	ZG_ScenarioGezogenerCode1	ideenanzahl	eval_apprehension	novelty	usefulness	free_riding	n	mean_novelty	mean_usefulness
35	2	3	anonymous	3	4.75	2.4000001	5	3	2	2.3714287	4.5238094
35	1	3	anonymous	3	4.75	1.4285715	4.1428571	3	1	2.3714287	4.5238094
35	3	3	anonymous	3	4.75	3.2857144	4.4285712	3	3	2.3714287	4.5238094
37	1	3	mixed-anonymous	4	3.75	4.8571429	4.4285712	2.5	1	4.1785717	3.75
37	3	3	mixed-anonymous	4	3.75	3.1428571	4.5714288	2.5	3	4.1785717	3.75
37	4	3	mixed-anonymous	4	3.75	3.8571429	2.7142856	2.5	4	4.1785717	3.75
37	2	3	mixed-anonymous	4	3.75	4.8571429	3.2857144	2.5	2	4.1785717	3.75
39	4	3	non-anonymous	4	4.25	5.7142859	3.1428571	4	4	4.0333333	3.6690476
39	2	3	non-anonymous	4	4.25	2.2857144	4	4	2	4.0333333	3.6690476
39	3	3	non-anonymous	4	4.25	2.8	3.2	4	3	4.0333333	3.6690476
39	1	3	non-anonymous	4	4.25	5.3333335	4.3333335	4	1	4.0333333	3.6690476
41	2	3	mixed-anonymous	3	5	2.5714285	3.4285715	3.75	2	2.6666667	4.2857141
41	3	3	mixed-anonymous	3	5	2.1428571	5	3.75	3	2.6666667	4.2857141
41	1	3	mixed-anonymous	3	5	3.2857144	4.4285712	3.75	1	2.6666667	4.2857141
43	1	3	mixed-anonymous	3	3.5	1.4285715	4.2857141	2.5	1	2.1428571	4.4761906
43	2	3	mixed-anonymous	3	3.5	2.2857144	4.7142859	2.5	2	2.1428571	4.4761906
43	3	3	mixed-anonymous	3	3.5	2.7142856	4.4285712	2.5	3	2.1428571	4.4761906
44	3	3	anonymous	3	3	3.7142856	4.7142859	4.75	3	3.5714285	4.2857141
44	2	3	anonymous	3	3	3.5714285	4.1428571	4.75	2	3.5714285	4.2857141
44	1	3	anonymous	3	3	3.4285715	4	4.75	1	3.5714285	4.2857141
45	4	3	non-anonymous	4	3.25	5.8333335	5.3333335	2.25	4	4.2797618	4.5833335
45	1	3	non-anonymous	4	3.25	4	5	2.25	1	4.2797618	4.5833335
45	3	3	non-anonymous	4	3.25	3.8571429	4	2.25	3	4.2797618	4.5833335
45	2	3	non-anonymous	4	3.25	3.4285715	4	2.25	2	4.2797618	4.5833335
46	5	3	mixed-anonymous	5	3.25	1.2857143	4.5714288	4.25	5	2.6857142	4.3714285
46	4	3	mixed-anonymous	5	3.25	1.8571428	4.4285712	4.25	4	2.6857142	4.3714285
46	2	3	mixed-anonymous	5	3.25	2.7142856	4.8571429	4.25	2	2.6857142	4.3714285
46	3	3	mixed-anonymous	5	3.25	3.2857144	4.7142859	4.25	3	2.6857142	4.3714285
46	1	3	mixed-anonymous	5	3.25	4.2857141	3.2857144	4.25	1	2.6857142	4.3714285
48	6	3	anonymous	10	1	1	4.8571429	2.25	6	1.0285715	4.8428574
48	9	3	anonymous	10	1	1.1428572	4.5714288	2.25	9	1.0285715	4.8428574
48	10	3	anonymous	10	1	1	5.2857141	2.25	10	1.0285715	4.8428574
48	7	3	anonymous	10	1	1.1428572	4	2.25	7	1.0285715	4.8428574
48	8	3	anonymous	10	1	1	4.4285712	2.25	8	1.0285715	4.8428574
48	5	3	anonymous	10	1	1	5	2.25	5	1.0285715	4.8428574
48	1	3	anonymous	10	1	1	5.5714288	2.25	1	1.0285715	4.8428574
48	2	3	anonymous	10	1	1	5	2.25	2	1.0285715	4.8428574
48	4	3	anonymous	10	1	1	4.8571429	2.25	4	1.0285715	4.8428574
48	3	3	anonymous	10	1	1	4.8571429	2.25	3	1.0285715	4.8428574
49	3	3	non-anonymous	3	5	4.7142859	4.2857141	4.25	3	2.9523809	4.5714283
49	2	3	non-anonymous	3	5	2	4.1428571	4.25	2	2.9523809	4.5714283
49	1	3	non-anonymous	3	5	2.1428571	5.2857141	4.25	1	2.9523809	4.5714283
50	1	3	anonymous	10	1.5	2.4285715	5.1428571	1.5	1	3.8428571	4.4000001
50	5	3	anonymous	10	1.5	2.5714285	4.8571429	1.5	5	3.8428571	4.4000001
50	2	3	anonymous	10	1.5	3.8571429	4.8571429	1.5	2	3.8428571	4.4000001
50	6	3	anonymous	10	1.5	5.7142859	3.7142856	1.5	6	3.8428571	4.4000001
50	9	3	anonymous	10	1.5	3.7142856	4.4285712	1.5	9	3.8428571	4.4000001
50	8	3	anonymous	10	1.5	4	4.4285712	1.5	8	3.8428571	4.4000001
50	7	3	anonymous	10	1.5	3.8571429	4.7142859	1.5	7	3.8428571	4.4000001
50	10	3	anonymous	10	1.5	3.2857144	4.5714288	1.5	10	3.8428571	4.4000001
50	4	3	anonymous	10	1.5	6.1428571	4.4285712	1.5	4	3.8428571	4.4000001
50	3	3	anonymous	10	1.5	2.8571429	2.8571429	1.5	3	3.8428571	4.4000001
51	1	3	non-anonymous	3	1.75	3.5714285	4.2857141	2.75	1	3.2857141	4.1428571
51	3	3	non-anonymous	3	1.75	2.5714285	4.1428571	2.75	3	3.2857141	4.1428571
51	2	3	non-anonymous	3	1.75	3.7142856	4	2.75	2	3.2857141	4.1428571
56	1	3	non-anonymous	3	5	2.1666667	4.3333335	3.75	1	2.8	4.0253968
56	3	3	non-anonymous	3	5	2.8333333	4.1428571	3.75	3	2.8	4.0253968
56	2	3	non-anonymous	3	5	3.4000001	3.5999999	3.75	2	2.8	4.0253968
57	2	3	anonymous	4	2.25	3.5714285	5	4.5	2	2.3714285	4.2285714
57	3	3	anonymous	4	2.25	3.4285715	4.8571429	4.5	3	2.3714285	4.2285714
57	1	3	anonymous	4	2.25	1.2857143	3.8571429	4.5	1	2.3714285	4.2285714
57	4	3	anonymous	4	2.25	1.2	3.2	4.5	4	2.3714285	4.2285714
60	2	3	mixed-anonymous	4	2.25	2.8571429	5.2857141	4.75	2	3.6428571	5.0357141
60	4	3	mixed-anonymous	4	2.25	2.7142856	5	4.75	4	3.6428571	5.0357141
60	1	3	mixed-anonymous	4	2.25	4.7142859	4.7142859	4.75	1	3.6428571	5.0357141
60	3	3	mixed-anonymous	4	2.25	4.2857141	5.1428571	4.75	3	3.6428571	5.0357141
63	5	3	mixed-anonymous	10	1.25	1.1428572	3.5714285	2.25	5	2.1642857	3.6428571
63	4	3	mixed-anonymous	10	1.25	2.2857144	4.1428571	2.25	4	2.1642857	3.6428571
63	2	3	mixed-anonymous	10	1.25	2.7142856	3.2857144	2.25	2	2.1642857	3.6428571
63	8	3	mixed-anonymous	10	1.25	1.8333334	4	2.25	8	2.1642857	3.6428571
63	6	3	mixed-anonymous	10	1.25	1.8571428	3.1428571	2.25	6	2.1642857	3.6428571
63	1	3	mixed-anonymous	10	1.25	1.8571428	4.2857141	2.25	1	2.1642857	3.6428571
63	10	3	mixed-anonymous	10	1.25	2.6666667	3	2.25	10	2.1642857	3.6428571
63	7	3	mixed-anonymous	10	1.25	3.5714285	3.4285715	2.25	7	2.1642857	3.6428571
63	9	3	mixed-anonymous	10	1.25	1.7142857	2.8571429	2.25	9	2.1642857	3.6428571
63	3	3	mixed-anonymous	10	1.25	2	4.7142859	2.25	3	2.1642857	3.6428571
68	2	3	mixed-anonymous	10	3.75	5.5714288	2.2857144	2.75	2	3.6857142	2.9000001
68	5	3	mixed-anonymous	10	3.75	4.2857141	2.8571429	2.75	5	3.6857142	2.9000001
68	10	3	mixed-anonymous	10	3.75	2.2857144	2.2857144	2.75	10	3.6857142	2.9000001
68	9	3	mixed-anonymous	10	3.75	3.5714285	2.4285715	2.75	9	3.6857142	2.9000001
68	7	3	mixed-anonymous	10	3.75	3.4285715	2.2857144	2.75	7	3.6857142	2.9000001
68	4	3	mixed-anonymous	10	3.75	3.7142856	2.2857144	2.75	4	3.6857142	2.9000001
68	6	3	mixed-anonymous	10	3.75	3.2857144	2.7142856	2.75	6	3.6857142	2.9000001
68	1	3	mixed-anonymous	10	3.75	4.1428571	5.2857141	2.75	1	3.6857142	2.9000001
68	3	3	mixed-anonymous	10	3.75	2.8571429	2.5714285	2.75	3	3.6857142	2.9000001
68	8	3	mixed-anonymous	10	3.75	3.7142856	4	2.75	8	3.6857142	2.9000001
74	1	3	non-anonymous	5	5.25	1.3333334	4.6666665	3.5	1	3.0304761	4.7485714
74	2	3	non-anonymous	5	5.25	3.2857144	5.1428571	3.5	2	3.0304761	4.7485714
74	5	3	non-anonymous	5	5.25	3.3333333	3.3333333	3.5	5	3.0304761	4.7485714
74	4	3	non-anonymous	5	5.25	5	4.8000002	3.5	4	3.0304761	4.7485714
74	3	3	non-anonymous	5	5.25	2.2	5.8000002	3.5	3	3.0304761	4.7485714
79	5	3	mixed-anonymous	5	3.5	3.5714285	4.4285712	2.75	5	3.9142857	4.8285713
79	1	3	mixed-anonymous	5	3.5	6.2857141	4.4285712	2.75	1	3.9142857	4.8285713
79	4	3	mixed-anonymous	5	3.5	3.2857144	5	2.75	4	3.9142857	4.8285713
79	3	3	mixed-anonymous	5	3.5	2.8571429	5.1428571	2.75	3	3.9142857	4.8285713
79	2	3	mixed-anonymous	5	3.5	3.5714285	5.1428571	2.75	2	3.9142857	4.8285713
85	3	3	non-anonymous	6	3.25	1.5714285	4	4	3	2.2380953	4.2142859
85	4	3	non-anonymous	6	3.25	1.1428572	4.1428571	4	4	2.2380953	4.2142859
85	6	3	non-anonymous	6	3.25	2	4.7142859	4	6	2.2380953	4.2142859
85	1	3	non-anonymous	6	3.25	2	3.8571429	4	1	2.2380953	4.2142859
85	5	3	non-anonymous	6	3.25	4.7142859	4.4285712	4	5	2.2380953	4.2142859
85	2	3	non-anonymous	6	3.25	2	4.1428571	4	2	2.2380953	4.2142859
88	2	3	anonymous	3	2.25	4.5714288	4.4285712	2.5	2	4.2857141	4.6190476
88	3	3	anonymous	3	2.25	5.7142859	5.2857141	2.5	3	4.2857141	4.6190476
88	1	3	anonymous	3	2.25	2.5714285	4.1428571	2.5	1	4.2857141	4.6190476
91	3	3	non-anonymous	5	2	2	4.7142859	2.5	3	2.7428572	4.5999999
91	1	3	non-anonymous	5	2	3.4285715	5	2.5	1	2.7428572	4.5999999
91	5	3	non-anonymous	5	2	2	3.7142856	2.5	5	2.7428572	4.5999999
91	4	3	non-anonymous	5	2	3	5.1428571	2.5	4	2.7428572	4.5999999
91	2	3	non-anonymous	5	2	3.2857144	4.4285712	2.5	2	2.7428572	4.5999999
92	3	3	anonymous	3	2.5	3.2857144	2.7142856	4.25	3	3.3333335	3.5238094
92	1	3	anonymous	3	2.5	3.2857144	4	4.25	1	3.3333335	3.5238094
92	2	3	anonymous	3	2.5	3.4285715	3.8571429	4.25	2	3.3333335	3.5238094
96	3	3	mixed-anonymous	3	3.75	3.8571429	5.4285712	4.5	3	4.4285712	4.9523811
96	2	3	mixed-anonymous	3	3.75	4.4285712	4.7142859	4.5	2	4.4285712	4.9523811
96	1	3	mixed-anonymous	3	3.75	5	4.7142859	4.5	1	4.4285712	4.9523811
100	6	3	non-anonymous	6	4.5	4.1428571	4.4285712	3.25	6	3.2857141	4.3095236
100	1	3	non-anonymous	6	4.5	3.1428571	4.7142859	3.25	1	3.2857141	4.3095236
100	3	3	non-anonymous	6	4.5	4	3.8571429	3.25	3	3.2857141	4.3095236
100	2	3	non-anonymous	6	4.5	3	3.5714285	3.25	2	3.2857141	4.3095236
100	4	3	non-anonymous	6	4.5	3.5714285	5.1428571	3.25	4	3.2857141	4.3095236
100	5	3	non-anonymous	6	4.5	1.8571428	4.1428571	3.25	5	3.2857141	4.3095236
103	3	3	non-anonymous	3	2	2.1666667	4.1666665	4	3	1.5793651	4.5793653
103	2	3	non-anonymous	3	2	1.2857143	5	4	2	1.5793651	4.5793653
103	1	3	non-anonymous	3	2	1.2857143	4.5714288	4	1	1.5793651	4.5793653
106	3	3	mixed-anonymous	3	3.75	2.6666667	5.6666665	3.75	3	2.984127	5.0317459
106	1	3	mixed-anonymous	3	3.75	4.2857141	4.5714288	3.75	1	2.984127	5.0317459
106	2	3	mixed-anonymous	3	3.75	2	4.8571429	3.75	2	2.984127	5.0317459
108	1	3	non-anonymous	5	3	2.8571429	4.4285712	2.5	1	3.9428573	4.742857
108	4	3	non-anonymous	5	3	4.5714288	4.2857141	2.5	4	3.9428573	4.742857
108	5	3	non-anonymous	5	3	4.7142859	4.5714288	2.5	5	3.9428573	4.742857
108	2	3	non-anonymous	5	3	2	5.1428571	2.5	2	3.9428573	4.742857
108	3	3	non-anonymous	5	3	5.5714288	5.2857141	2.5	3	3.9428573	4.742857
111	3	3	non-anonymous	3	4.5	4.1428571	4.2857141	2.5	3	3.8571429	3.8095238
111	2	3	non-anonymous	3	4.5	3.4285715	3.1428571	2.5	2	3.8571429	3.8095238
111	1	3	non-anonymous	3	4.5	4	4	2.5	1	3.8571429	3.8095238
112	1	3	mixed-anonymous	2	3	3	3.8571429	4.25	1	3.5714285	4.2857141
112	2	3	mixed-anonymous	2	3	4.1428571	4.7142859	4.25	2	3.5714285	4.2857141
114	2	3	mixed-anonymous	7	4	2.2857144	4.8571429	2.5	2	3.6938775	4.3469386
114	4	3	mixed-anonymous	7	4	5	4.8571429	2.5	4	3.6938775	4.3469386
114	1	3	mixed-anonymous	7	4	2.5714285	4.7142859	2.5	1	3.6938775	4.3469386
114	3	3	mixed-anonymous	7	4	3.4285715	3.4285715	2.5	3	3.6938775	4.3469386
114	7	3	mixed-anonymous	7	4	2	3.5714285	2.5	7	3.6938775	4.3469386
114	5	3	mixed-anonymous	7	4	6.2857141	4.5714288	2.5	5	3.6938775	4.3469386
114	6	3	mixed-anonymous	7	4	4.2857141	4.4285712	2.5	6	3.6938775	4.3469386
118	1	3	anonymous	1	3.25	4.7142859	3.1428571	7	1	4.7142859	3.1428571
120	5	3	mixed-anonymous	5	2.5	5	6	3	5	3.5285714	4.9285712
120	4	3	mixed-anonymous	5	2.5	4.5	5.5	3	4	3.5285714	4.9285712
120	2	3	mixed-anonymous	5	2.5	3.7142856	4.2857141	3	2	3.5285714	4.9285712
120	3	3	mixed-anonymous	5	2.5	2.4285715	3.8571429	3	3	3.5285714	4.9285712
120	1	3	mixed-anonymous	5	2.5	2	5	3	1	3.5285714	4.9285712
121	2	3	anonymous	3	4	3	4.8571429	2.25	2	3.25	4.8690476
121	1	3	anonymous	3	4	4	5	2.25	1	3.25	4.8690476
121	3	3	anonymous	3	4	2.75	4.75	2.25	3	3.25	4.8690476
122	2	3	non-anonymous	5	3.25	2.1428571	5	4	2	2.4285715	4.7428575
122	1	3	non-anonymous	5	3.25	2.5714285	4.8571429	4	1	2.4285715	4.7428575
122	3	3	non-anonymous	5	3.25	3	4.5714288	4	3	2.4285715	4.7428575
122	5	3	non-anonymous	5	3.25	1.8571428	4.5714288	4	5	2.4285715	4.7428575
122	4	3	non-anonymous	5	3.25	2.5714285	4.7142859	4	4	2.4285715	4.7428575
124	2	3	anonymous	3	5.75	2.8571429	3.5714285	4	2	2.4285715	4.1428571
124	1	3	anonymous	3	5.75	2.2857144	4.4285712	4	1	2.4285715	4.1428571
124	3	3	anonymous	3	5.75	2.1428571	4.4285712	4	3	2.4285715	4.1428571
125	3	3	anonymous	7	2.75	1	4	3.5	3	1.0952381	4.4217687
125	5	3	anonymous	7	2.75	1.6666666	3.6666667	3.5	5	1.0952381	4.4217687
125	2	3	anonymous	7	2.75	1	4.5714288	3.5	2	1.0952381	4.4217687
125	7	3	anonymous	7	2.75	1	5.1428571	3.5	7	1.0952381	4.4217687
125	1	3	anonymous	7	2.75	1	4.5714288	3.5	1	1.0952381	4.4217687
125	6	3	anonymous	7	2.75	1	4.7142859	3.5	6	1.0952381	4.4217687
125	4	3	anonymous	7	2.75	1	4.2857141	3.5	4	1.0952381	4.4217687
126	5	3	non-anonymous	6	1	3.7142856	3.2857144	2.25	5	3.7619047	3.9523809
126	4	3	non-anonymous	6	1	3.1428571	3.8571429	2.25	4	3.7619047	3.9523809
126	6	3	non-anonymous	6	1	4.4285712	3.7142856	2.25	6	3.7619047	3.9523809
126	3	3	non-anonymous	6	1	3.2857144	4.4285712	2.25	3	3.7619047	3.9523809
126	1	3	non-anonymous	6	1	3.5714285	4	2.25	1	3.7619047	3.9523809
126	2	3	non-anonymous	6	1	4.4285712	4.4285712	2.25	2	3.7619047	3.9523809
127	1	3	mixed-anonymous	3	2.5	4.1428571	5	3	1	3.7142856	4.6190476
127	2	3	mixed-anonymous	3	2.5	3.1428571	3.5714285	3	2	3.7142856	4.6190476
127	3	3	mixed-anonymous	3	2.5	3.8571429	5.2857141	3	3	3.7142856	4.6190476
139	1	3	mixed-anonymous	1	5.25	4	4.5714288	4	1	4	4.5714288
142	1	3	mixed-anonymous	4	4	2	3.2857144	3.75	1	1.5	3.8928571
142	4	3	mixed-anonymous	4	4	2	3.5714285	3.75	4	1.5	3.8928571
142	2	3	mixed-anonymous	4	4	1	4.4285712	3.75	2	1.5	3.8928571
142	3	3	mixed-anonymous	4	4	1	4.2857141	3.75	3	1.5	3.8928571
143	2	3	mixed-anonymous	5	3	2.1428571	4.4285712	3.5	2	2.2	4.5428572
143	4	3	mixed-anonymous	5	3	2.7142856	4.8571429	3.5	4	2.2	4.5428572
143	5	3	mixed-anonymous	5	3	2.7142856	3.4285715	3.5	5	2.2	4.5428572
143	3	3	mixed-anonymous	5	3	1.7142857	4.8571429	3.5	3	2.2	4.5428572
143	1	3	mixed-anonymous	5	3	1.7142857	5.1428571	3.5	1	2.2	4.5428572
145	2	3	mixed-anonymous	2	2	5.1666665	4.8333335	4.25	2	4.7976189	4.4880953
145	1	3	mixed-anonymous	2	2	4.4285712	4.1428571	4.25	1	4.7976189	4.4880953
155	4	3	non-anonymous	4	1.75	3.25	3	3.5	4	1.9375	3.9166667
155	1	3	non-anonymous	4	1.75	2	4	3.5	1	1.9375	3.9166667
155	3	3	non-anonymous	4	1.75	1	4.3333335	3.5	3	1.9375	3.9166667
155	2	3	non-anonymous	4	1.75	1.5	4.3333335	3.5	2	1.9375	3.9166667
157	1	3	non-anonymous	1	4	2.2857144	4.7142859	4	1	2.2857144	4.7142859
161	2	3	non-anonymous	3	2.75	4	4.5999999	3.75	2	2.8730159	4.4460316
161	1	3	non-anonymous	3	2.75	3.3333333	4.1666665	3.75	1	2.8730159	4.4460316
161	3	3	non-anonymous	3	2.75	1.2857143	4.5714288	3.75	3	2.8730159	4.4460316
163	2	3	mixed-anonymous	4	1	4	4.5714288	4	2	3.6428571	4.0714288
163	1	3	mixed-anonymous	4	1	3.4285715	4.1428571	4	1	3.6428571	4.0714288
163	3	3	mixed-anonymous	4	1	3.7142856	4	4	3	3.6428571	4.0714288
163	4	3	mixed-anonymous	4	1	3.4285715	3.5714285	4	4	3.6428571	4.0714288
164	1	3	anonymous	2	1	1.8571428	5.5714288	4	1	2.2142856	5.2142859
164	2	3	anonymous	2	1	2.5714285	4.8571429	4	2	2.2142856	5.2142859
165	6	3	non-anonymous	6	3.75	2.3333333	3.5	1.5	6	1.5555556	4.0357141
165	3	3	non-anonymous	6	3.75	1	4.4285712	1.5	3	1.5555556	4.0357141
165	1	3	non-anonymous	6	3.75	1.7142857	4.1428571	1.5	1	1.5555556	4.0357141
165	4	3	non-anonymous	6	3.75	1.1428572	4.5714288	1.5	4	1.5555556	4.0357141
165	2	3	non-anonymous	6	3.75	2.1428571	4.7142859	1.5	2	1.5555556	4.0357141
165	5	3	non-anonymous	6	3.75	1	2.8571429	1.5	5	1.5555556	4.0357141
166	5	3	anonymous	5	3.25	2.5714285	3.8571429	3.25	5	2.5714285	4.5999999
166	2	3	anonymous	5	3.25	2.2857144	5.1428571	3.25	2	2.5714285	4.5999999
166	3	3	anonymous	5	3.25	3.7142856	4.2857141	3.25	3	2.5714285	4.5999999
166	4	3	anonymous	5	3.25	1	5.1428571	3.25	4	2.5714285	4.5999999
166	1	3	anonymous	5	3.25	3.2857144	4.5714288	3.25	1	2.5714285	4.5999999
167	2	3	non-anonymous	2	1.5	4.4285712	4.7142859	4.75	2	3.5714283	4.7857141
167	1	3	non-anonymous	2	1.5	2.7142856	4.8571429	4.75	1	3.5714283	4.7857141
171	1	3	mixed-anonymous	3	4.25	3.5714285	4.4285712	2.75	1	2.920635	3.2698412
171	2	3	mixed-anonymous	3	4.25	2.3333333	2.6666667	2.75	2	2.920635	3.2698412
171	3	3	mixed-anonymous	3	4.25	2.8571429	2.7142856	2.75	3	2.920635	3.2698412
172	2	3	anonymous	2	2.5	5	3.8571429	4.25	2	3.7857141	3.7142859
172	1	3	anonymous	2	2.5	2.5714285	3.5714285	4.25	1	3.7857141	3.7142859
173	9	3	anonymous	10	2.75	1.1428572	4.2857141	4	9	1.3285714	4.3976192
173	7	3	anonymous	10	2.75	1	4.2857141	4	7	1.3285714	4.3976192
173	2	3	anonymous	10	2.75	1.7142857	4	4	2	1.3285714	4.3976192
173	10	3	anonymous	10	2.75	1.4285715	5	4	10	1.3285714	4.3976192
173	4	3	anonymous	10	2.75	1.5714285	3.1428571	4	4	1.3285714	4.3976192
173	1	3	anonymous	10	2.75	2	4.3333335	4	1	1.3285714	4.3976192
173	5	3	anonymous	10	2.75	1	3.5	4	5	1.3285714	4.3976192
173	3	3	anonymous	10	2.75	1.1428572	5	4	3	1.3285714	4.3976192
173	6	3	anonymous	10	2.75	1	5	4	6	1.3285714	4.3976192
173	8	3	anonymous	10	2.75	1.2857143	5.4285712	4	8	1.3285714	4.3976192
176	2	3	mixed-anonymous	3	6	1.5714285	3.5714285	4.25	2	2.2698412	3.6428571
176	3	3	mixed-anonymous	3	6	3.6666667	3.5	4.25	3	2.2698412	3.6428571
176	1	3	mixed-anonymous	3	6	1.5714285	3.8571429	4.25	1	2.2698412	3.6428571
177	1	3	mixed-anonymous	3	4	4.8571429	5.2857141	3.25	1	2.8476191	4.6952381
177	3	3	mixed-anonymous	3	4	2.2857144	4	3.25	3	2.8476191	4.6952381
177	2	3	mixed-anonymous	3	4	1.4	4.8000002	3.25	2	2.8476191	4.6952381
181	1	3	mixed-anonymous	4	3.25	1.4285715	4.4285712	4.5	1	1.1785715	4.4642859
181	2	3	mixed-anonymous	4	3.25	1	4.1428571	4.5	2	1.1785715	4.4642859
181	4	3	mixed-anonymous	4	3.25	1	5	4.5	4	1.1785715	4.4642859
181	3	3	mixed-anonymous	4	3.25	1.2857143	4.2857141	4.5	3	1.1785715	4.4642859
185	1	3	anonymous	2	3.5	3.4285715	4.4285712	4	1	4.2857141	4.6428571
185	2	3	anonymous	2	3.5	5.1428571	4.8571429	4	2	4.2857141	4.6428571
189	6	3	mixed-anonymous	10	4.5	2.2857144	4.2857141	2.5	6	2.8857143	4.257143
189	1	3	mixed-anonymous	10	4.5	2.1428571	5	2.5	1	2.8857143	4.257143
189	7	3	mixed-anonymous	10	4.5	2.4285715	4	2.5	7	2.8857143	4.257143
189	9	3	mixed-anonymous	10	4.5	3.1428571	3	2.5	9	2.8857143	4.257143
189	3	3	mixed-anonymous	10	4.5	1.2857143	4.5714288	2.5	3	2.8857143	4.257143
189	2	3	mixed-anonymous	10	4.5	3.1428571	4.8571429	2.5	2	2.8857143	4.257143
189	8	3	mixed-anonymous	10	4.5	3	4.1428571	2.5	8	2.8857143	4.257143
189	4	3	mixed-anonymous	10	4.5	4.8571429	4.4285712	2.5	4	2.8857143	4.257143
189	10	3	mixed-anonymous	10	4.5	4.1428571	3.7142856	2.5	10	2.8857143	4.257143
189	5	3	mixed-anonymous	10	4.5	2.4285715	4.5714288	2.5	5	2.8857143	4.257143
196	3	3	anonymous	3	2	3.5714285	4.8571429	3.25	3	3.5714285	4.6666665
196	1	3	anonymous	3	2	3	4.7142859	3.25	1	3.5714285	4.6666665
196	2	3	anonymous	3	2	4.1428571	4.4285712	3.25	2	3.5714285	4.6666665
203	1	3	anonymous	3	4	2.2857144	4.4285712	3	1	3.3730159	4.9206347
203	3	3	anonymous	3	4	3.5	4.8333335	3	3	3.3730159	4.9206347
203	2	3	anonymous	3	4	4.3333335	5.5	3	2	3.3730159	4.9206347
204	1	3	mixed-anonymous	6	2.25	1	4.5714288	3.5	1	1.6666667	4.5238094
204	2	3	mixed-anonymous	6	2.25	3.8571429	4.1428571	3.5	2	1.6666667	4.5238094
204	3	3	mixed-anonymous	6	2.25	1	5.2857141	3.5	3	1.6666667	4.5238094
204	6	3	mixed-anonymous	6	2.25	1	4.8571429	3.5	6	1.6666667	4.5238094
204	4	3	mixed-anonymous	6	2.25	2	3.8571429	3.5	4	1.6666667	4.5238094
204	5	3	mixed-anonymous	6	2.25	1.1428572	4.4285712	3.5	5	1.6666667	4.5238094
206	3	3	anonymous	4	1	5.1666665	4.6666665	1	3	3.6845238	4.3809524
206	4	3	anonymous	4	1	3.4285715	3.4285715	1	4	3.6845238	4.3809524
206	2	3	anonymous	4	1	2.7142856	4.7142859	1	2	3.6845238	4.3809524
206	1	3	anonymous	4	1	3.4285715	4.7142859	1	1	3.6845238	4.3809524
211	2	3	non-anonymous	3	4.5	2.8571429	5.1428571	3.5	2	3.3333335	4.4285712
211	1	3	non-anonymous	3	4.5	1.5714285	4.2857141	3.5	1	3.3333335	4.4285712
211	3	3	non-anonymous	3	4.5	5.5714288	3.8571429	3.5	3	3.3333335	4.4285712
212	2	3	non-anonymous	3	4	4.8571429	4	2.75	2	4.1904764	4.3809524
212	1	3	non-anonymous	3	4	2	5	2.75	1	4.1904764	4.3809524
212	3	3	non-anonymous	3	4	5.7142859	4.1428571	2.75	3	4.1904764	4.3809524
217	7	3	mixed-anonymous	7	1.5	3.1428571	4.7142859	3.25	7	4.4693875	4.6938777
217	3	3	mixed-anonymous	7	1.5	4.4285712	5.1428571	3.25	3	4.4693875	4.6938777
217	1	3	mixed-anonymous	7	1.5	4.5714288	4.1428571	3.25	1	4.4693875	4.6938777
217	6	3	mixed-anonymous	7	1.5	4.8571429	4.1428571	3.25	6	4.4693875	4.6938777
217	5	3	mixed-anonymous	7	1.5	4.4285712	5.2857141	3.25	5	4.4693875	4.6938777
217	2	3	mixed-anonymous	7	1.5	4.1428571	4.4285712	3.25	2	4.4693875	4.6938777
217	4	3	mixed-anonymous	7	1.5	5.7142859	5	3.25	4	4.4693875	4.6938777
219	1	3	anonymous	2	1.75	3.7142856	4.4285712	3.25	1	3.6071429	3.7976189
219	2	3	anonymous	2	1.75	3.5	3.1666667	3.25	2	3.6071429	3.7976189
220	1	3	mixed-anonymous	4	3	4.1428571	5.1428571	4.5	1	4.1785712	4.3571429
220	2	3	mixed-anonymous	4	3	4.1428571	4.2857141	4.5	2	4.1785712	4.3571429
220	4	3	mixed-anonymous	4	3	3.5714285	3.8571429	4.5	4	4.1785712	4.3571429
220	3	3	mixed-anonymous	4	3	4.8571429	4.1428571	4.5	3	4.1785712	4.3571429
222	4	3	mixed-anonymous	5	1	2.6666667	4.8333335	6	4	2.8499999	3.9619048
222	2	3	mixed-anonymous	5	1	2	3.1666667	6	2	2.8499999	3.9619048
222	3	3	mixed-anonymous	5	1	3.25	3.5	6	3	2.8499999	3.9619048
222	1	3	mixed-anonymous	5	1	3	4.1428571	6	1	2.8499999	3.9619048
222	5	3	mixed-anonymous	5	1	3.3333333	4.1666665	6	5	2.8499999	3.9619048
224	4	3	mixed-anonymous	5	4	2.2857144	4.4285712	2.25	4	2.6571429	4.4285712
224	1	3	mixed-anonymous	5	4	2.8571429	3.7142856	2.25	1	2.6571429	4.4285712
224	5	3	mixed-anonymous	5	4	2.5714285	3.5714285	2.25	5	2.6571429	4.4285712
224	3	3	mixed-anonymous	5	4	1.8571428	5	2.25	3	2.6571429	4.4285712
224	2	3	mixed-anonymous	5	4	3.7142856	5.4285712	2.25	2	2.6571429	4.4285712
227	3	3	mixed-anonymous	4	6	1.8571428	4.4285712	5	3	2.7380953	4.1190476
227	1	3	mixed-anonymous	4	6	3.4285715	4	5	1	2.7380953	4.1190476
227	2	3	mixed-anonymous	4	6	1.6666666	3.3333333	5	2	2.7380953	4.1190476
227	4	3	mixed-anonymous	4	6	4	4.7142859	5	4	2.7380953	4.1190476
229	7	3	mixed-anonymous	7	2.25	1.7142857	4.4285712	2.25	7	1.5136055	4.3401361
229	2	3	mixed-anonymous	7	2.25	1	5.2857141	2.25	2	1.5136055	4.3401361
229	1	3	mixed-anonymous	7	2.25	1.4285715	5	2.25	1	1.5136055	4.3401361
229	5	3	mixed-anonymous	7	2.25	2.2857144	3.8571429	2.25	5	1.5136055	4.3401361
229	4	3	mixed-anonymous	7	2.25	1	4.1428571	2.25	4	1.5136055	4.3401361
229	3	3	mixed-anonymous	7	2.25	1.1666666	4	2.25	3	1.5136055	4.3401361
229	6	3	mixed-anonymous	7	2.25	2	3.6666667	2.25	6	1.5136055	4.3401361
230	1	3	mixed-anonymous	5	2.5	1	4.4285712	4.25	1	1.9142857	4.3142858
230	2	3	mixed-anonymous	5	2.5	2.5714285	3.2857144	4.25	2	1.9142857	4.3142858
230	5	3	mixed-anonymous	5	2.5	1.8571428	4.2857141	4.25	5	1.9142857	4.3142858
230	4	3	mixed-anonymous	5	2.5	2.7142856	5	4.25	4	1.9142857	4.3142858
230	3	3	mixed-anonymous	5	2.5	1.4285715	4.5714288	4.25	3	1.9142857	4.3142858
233	4	3	non-anonymous	8	1.75	5.4285712	3.5714285	2	4	3.6815476	4.3273811
233	8	3	non-anonymous	8	1.75	1.7142857	5	2	8	3.6815476	4.3273811
233	1	3	non-anonymous	8	1.75	3	3.4285715	2	1	3.6815476	4.3273811
233	7	3	non-anonymous	8	1.75	2.5714285	4.8571429	2	7	3.6815476	4.3273811
233	6	3	non-anonymous	8	1.75	2.2857144	4.7142859	2	6	3.6815476	4.3273811
233	5	3	non-anonymous	8	1.75	5.1428571	5	2	5	3.6815476	4.3273811
233	2	3	non-anonymous	8	1.75	4.1666665	2.3333333	2	2	3.6815476	4.3273811
233	3	3	non-anonymous	8	1.75	5.1428571	5.7142859	2	3	3.6815476	4.3273811
239	3	3	non-anonymous	10	3.25	4.2857141	3.5714285	3	3	3.4714286	3.6285715
239	7	3	non-anonymous	10	3.25	3.7142856	3.5714285	3	7	3.4714286	3.6285715
239	9	3	non-anonymous	10	3.25	4.1428571	3.1428571	3	9	3.4714286	3.6285715
239	6	3	non-anonymous	10	3.25	3.2857144	3.8571429	3	6	3.4714286	3.6285715
239	5	3	non-anonymous	10	3.25	4	2.1428571	3	5	3.4714286	3.6285715
239	4	3	non-anonymous	10	3.25	4.1428571	4.7142859	3	4	3.4714286	3.6285715
239	1	3	non-anonymous	10	3.25	2.4285715	2.4285715	3	1	3.4714286	3.6285715
239	10	3	non-anonymous	10	3.25	2.2857144	4.5714288	3	10	3.4714286	3.6285715
239	8	3	non-anonymous	10	3.25	2.5714285	4.7142859	3	8	3.4714286	3.6285715
239	2	3	non-anonymous	10	3.25	3.8571429	3.5714285	3	2	3.4714286	3.6285715
240	1	3	mixed-anonymous	6	2.25	2.8571429	4.1428571	4.5	1	3.7857144	3.8571429
240	6	3	mixed-anonymous	6	2.25	3.5714285	4.1428571	4.5	6	3.7857144	3.8571429
240	2	3	mixed-anonymous	6	2.25	4.7142859	2.7142856	4.5	2	3.7857144	3.8571429
240	4	3	mixed-anonymous	6	2.25	5.1428571	4.2857141	4.5	4	3.7857144	3.8571429
240	5	3	mixed-anonymous	6	2.25	4	4	4.5	5	3.7857144	3.8571429
240	3	3	mixed-anonymous	6	2.25	2.4285715	3.8571429	4.5	3	3.7857144	3.8571429
241	2	3	mixed-anonymous	6	1.75	2.5714285	4	3.25	2	2.095238	4.4523811
241	6	3	mixed-anonymous	6	1.75	1.8571428	3.7142856	3.25	6	2.095238	4.4523811
241	5	3	mixed-anonymous	6	1.75	1.5714285	5	3.25	5	2.095238	4.4523811
241	3	3	mixed-anonymous	6	1.75	3.1428571	4.8571429	3.25	3	2.095238	4.4523811
241	4	3	mixed-anonymous	6	1.75	1.2857143	5.5714288	3.25	4	2.095238	4.4523811
241	1	3	mixed-anonymous	6	1.75	2.1428571	3.5714285	3.25	1	2.095238	4.4523811
246	1	3	anonymous	5	2.5	1.4285715	4.4285712	3.5	1	2.9428573	4.1142855
246	5	3	anonymous	5	2.5	3.4285715	2.8571429	3.5	5	2.9428573	4.1142855
246	4	3	anonymous	5	2.5	3.1428571	4.1428571	3.5	4	2.9428573	4.1142855
246	3	3	anonymous	5	2.5	3.4285715	3.5714285	3.5	3	2.9428573	4.1142855
246	2	3	anonymous	5	2.5	3.2857144	5.5714288	3.5	2	2.9428573	4.1142855
254	5	3	anonymous	10	3.25	4.3333335	4.1666665	2.5	5	3.4752381	4.1209526
254	3	3	anonymous	10	3.25	4.2857141	4.2857141	2.5	3	3.4752381	4.1209526
254	6	3	anonymous	10	3.25	4	4.5714288	2.5	6	3.4752381	4.1209526
254	4	3	anonymous	10	3.25	4.2857141	3.4285715	2.5	4	3.4752381	4.1209526
254	10	3	anonymous	10	3.25	3.3333333	4.5	2.5	10	3.4752381	4.1209526
254	2	3	anonymous	10	3.25	2.2857144	3.4285715	2.5	2	3.4752381	4.1209526
254	7	3	anonymous	10	3.25	2.5714285	3.2857144	2.5	7	3.4752381	4.1209526
254	1	3	anonymous	10	3.25	2.2857144	5.4285712	2.5	1	3.4752381	4.1209526
254	8	3	anonymous	10	3.25	4.8000002	4.4000001	2.5	8	3.4752381	4.1209526
254	9	3	anonymous	10	3.25	2.5714285	3.7142856	2.5	9	3.4752381	4.1209526
257	2	3	mixed-anonymous	4	2.5	3.2857144	4.7142859	3.25	2	2.5	4.5
257	3	3	mixed-anonymous	4	2.5	3	4.4285712	3.25	3	2.5	4.5
257	4	3	mixed-anonymous	4	2.5	1.5714285	4.5714288	3.25	4	2.5	4.5
257	1	3	mixed-anonymous	4	2.5	2.1428571	4.2857141	3.25	1	2.5	4.5
259	2	3	anonymous	5	3.25	1	6	4.5	2	1	2.5
259	5	3	anonymous	5	3.25	1	2	4.5	5	1	2.5
259	3	3	anonymous	5	3.25	1	1	4.5	3	1	2.5
259	4	3	anonymous	5	3.25	1	1	4.5	4	1	2.5
266	3	3	anonymous	6	4	2.5714285	4.5714288	3.75	3	2	4.5952382
266	4	3	anonymous	6	4	1.5714285	4.5714288	3.75	4	2	4.5952382
266	1	3	anonymous	6	4	3.1428571	4.7142859	3.75	1	2	4.5952382
266	6	3	anonymous	6	4	1	3.8571429	3.75	6	2	4.5952382
266	5	3	anonymous	6	4	2	5.1428571	3.75	5	2	4.5952382
266	2	3	anonymous	6	4	1.7142857	4.7142859	3.75	2	2	4.5952382
268	3	3	mixed-anonymous	4	2.5	3.6666667	4	2	3	2.9880953	4.2142859
268	2	3	mixed-anonymous	4	2.5	3	3.2857144	2	2	2.9880953	4.2142859
268	4	3	mixed-anonymous	4	2.5	3.1428571	4.8571429	2	4	2.9880953	4.2142859
268	1	3	mixed-anonymous	4	2.5	2.1428571	4.7142859	2	1	2.9880953	4.2142859
269	2	3	anonymous	5	3.25	3.1428571	4.2857141	3	2	3.4285715	4.6285715
269	1	3	anonymous	5	3.25	2.8571429	4.8571429	3	1	3.4285715	4.6285715
269	4	3	anonymous	5	3.25	3.8571429	4.1428571	3	4	3.4285715	4.6285715
269	5	3	anonymous	5	3.25	3.4285715	5.1428571	3	5	3.4285715	4.6285715
269	3	3	anonymous	5	3.25	3.8571429	4.7142859	3	3	3.4285715	4.6285715
270	1	3	mixed-anonymous	2	2.5	4.4285712	4.1428571	3.5	1	3.6428571	4.7142859
270	2	3	mixed-anonymous	2	2.5	2.8571429	5.2857141	3.5	2	3.6428571	4.7142859
271	4	3	non-anonymous	4	2.5	2.2857144	5.2857141	2.5	4	2.2083333	4.6964283
271	3	3	non-anonymous	4	2.5	2.5714285	4.4285712	2.5	3	2.2083333	4.6964283
271	1	3	non-anonymous	4	2.5	2.1428571	4.5714288	2.5	1	2.2083333	4.6964283
271	2	3	non-anonymous	4	2.5	1.8333334	4.5	2.5	2	2.2083333	4.6964283
272	2	3	anonymous	2	4.25	2.4285715	4.2857141	4	2	2.8571429	4.1428571
272	1	3	anonymous	2	4.25	3.2857144	4	4	1	2.8571429	4.1428571
278	1	3	anonymous	1	2	4.4285712	4.5714288	3.5	1	4.4285712	4.5714288
279	3	3	anonymous	4	1	3.7142856	2.1428571	4.5	3	3.4285712	3.1785715
279	4	3	anonymous	4	1	4.2857141	2.8571429	4.5	4	3.4285712	3.1785715
279	2	3	anonymous	4	1	3.1428571	5	4.5	2	3.4285712	3.1785715
279	1	3	anonymous	4	1	2.5714285	2.7142856	4.5	1	3.4285712	3.1785715
280	3	3	anonymous	4	1	4	1.8571428	4.5	3	3.7857141	3.25
280	4	3	anonymous	4	1	4	5.2857141	4.5	4	3.7857141	3.25
280	1	3	anonymous	4	1	3.7142856	3	4.5	1	3.7857141	3.25
280	2	3	anonymous	4	1	3.4285715	2.8571429	4.5	2	3.7857141	3.25
281	1	3	anonymous	3	3	3.5714285	4.5714288	5.25	1	3	5
281	2	3	anonymous	3	3	2	5.2857141	5.25	2	3	5
281	3	3	anonymous	3	3	3.4285715	5.1428571	5.25	3	3	5
287	5	3	non-anonymous	10	1	1.2857143	4.2857141	2.5	5	1.7869047	4.4916668
287	1	3	non-anonymous	10	1	1.5714285	4.5714288	2.5	1	1.7869047	4.4916668
287	2	3	non-anonymous	10	1	2.1428571	4.2857141	2.5	2	1.7869047	4.4916668
287	9	3	non-anonymous	10	1	1.5714285	4.7142859	2.5	9	1.7869047	4.4916668
287	10	3	non-anonymous	10	1	2.25	5.25	2.5	10	1.7869047	4.4916668
287	6	3	non-anonymous	10	1	2.4285715	3.7142856	2.5	6	1.7869047	4.4916668
287	4	3	non-anonymous	10	1	1	4	2.5	4	1.7869047	4.4916668
287	7	3	non-anonymous	10	1	2.3333333	4.6666665	2.5	7	1.7869047	4.4916668
287	8	3	non-anonymous	10	1	1.1428572	4.7142859	2.5	8	1.7869047	4.4916668
287	3	3	non-anonymous	10	1	2.1428571	4.7142859	2.5	3	1.7869047	4.4916668
290	1	3	anonymous	5	4	2.8571429	4.1428571	3.25	1	3.2857144	3.6285713
290	4	3	anonymous	5	4	3.4285715	3.5714285	3.25	4	3.2857144	3.6285713
290	3	3	anonymous	5	4	3.2857144	3	3.25	3	3.2857144	3.6285713
290	5	3	anonymous	5	4	4.1428571	3.1428571	3.25	5	3.2857144	3.6285713
290	2	3	anonymous	5	4	2.7142856	4.2857141	3.25	2	3.2857144	3.6285713
291	4	3	anonymous	4	1	5.7142859	5.7142859	2.25	4	3.6785715	4.9642859
291	3	3	anonymous	4	1	2.5714285	5.4285712	2.25	3	3.6785715	4.9642859
291	1	3	anonymous	4	1	3.7142856	4.1428571	2.25	1	3.6785715	4.9642859
291	2	3	anonymous	4	1	2.7142856	4.5714288	2.25	2	3.6785715	4.9642859
292	2	3	anonymous	4	4.5	3.4285715	3.2857144	3	2	3.5714285	4.0357141
292	1	3	anonymous	4	4.5	1.4285715	4.7142859	3	1	3.5714285	4.0357141
292	3	3	anonymous	4	4.5	5.1428571	3.7142856	3	3	3.5714285	4.0357141
292	4	3	anonymous	4	4.5	4.2857141	4.4285712	3	4	3.5714285	4.0357141
293	1	3	mixed-anonymous	1	4.5	4.6666665	2.8333333	4.5	1	4.6666665	2.8333333
294	1	3	non-anonymous	2	4	4.5714288	5	1.75	1	4.3857145	5.0999999
294	2	3	non-anonymous	2	4	4.1999998	5.1999998	1.75	2	4.3857145	5.0999999
297	1	3	mixed-anonymous	2	3.25	1.8571428	3.5714285	3.25	1	2.5714285	4.3571429
297	2	3	mixed-anonymous	2	3.25	3.2857144	5.1428571	3.25	2	2.5714285	4.3571429
298	3	3	anonymous	3	1	3	5.25	3.75	3	3.7142856	4.7023807
298	2	3	anonymous	3	1	3.8571429	4.4285712	3.75	2	3.7142856	4.7023807
298	1	3	anonymous	3	1	4.2857141	4.4285712	3.75	1	3.7142856	4.7023807
301	4	3	anonymous	6	1.75	4.5714288	4.5714288	1.75	4	4.2857141	4.1666665
301	6	3	anonymous	6	1.75	4.1428571	4	1.75	6	4.2857141	4.1666665
301	3	3	anonymous	6	1.75	3.4285715	4.2857141	1.75	3	4.2857141	4.1666665
301	5	3	anonymous	6	1.75	4.8571429	4.2857141	1.75	5	4.2857141	4.1666665
301	2	3	anonymous	6	1.75	4.5714288	3.2857144	1.75	2	4.2857141	4.1666665
301	1	3	anonymous	6	1.75	4.1428571	4.5714288	1.75	1	4.2857141	4.1666665
302	1	3	mixed-anonymous	5	3.75	3.4285715	4.2857141	5	1	3.1428571	4.3714285
302	3	3	mixed-anonymous	5	3.75	4	5	5	3	3.1428571	4.3714285
302	4	3	mixed-anonymous	5	3.75	2.8571429	4.2857141	5	4	3.1428571	4.3714285
302	5	3	mixed-anonymous	5	3.75	2.1428571	3.8571429	5	5	3.1428571	4.3714285
302	2	3	mixed-anonymous	5	3.75	3.2857144	4.4285712	5	2	3.1428571	4.3714285
304	1	3	mixed-anonymous	5	2	3.4285715	4.8571429	2.5	1	3.0285714	3.5999999
304	4	3	mixed-anonymous	5	2	1.4285715	3.5714285	2.5	4	3.0285714	3.5999999
304	2	3	mixed-anonymous	5	2	2.8571429	2.2857144	2.5	2	3.0285714	3.5999999
304	3	3	mixed-anonymous	5	2	4.1428571	3	2.5	3	3.0285714	3.5999999
304	5	3	mixed-anonymous	5	2	3.2857144	4.2857141	2.5	5	3.0285714	3.5999999
307	1	3	anonymous	1	3.5	3	4.5	4.75	1	3	4.5
308	2	3	non-anonymous	2	4.75	1.8571428	3.5714285	5	2	2.4285715	3.7142859
308	1	3	non-anonymous	2	4.75	3	3.8571429	5	1	2.4285715	3.7142859
310	4	3	non-anonymous	4	3.75	3.1428571	4	3.5	4	3.8214285	4.0714288
310	3	3	non-anonymous	4	3.75	5	3	3.5	3	3.8214285	4.0714288
310	1	3	non-anonymous	4	3.75	3	4.5714288	3.5	1	3.8214285	4.0714288
310	2	3	non-anonymous	4	3.75	4.1428571	4.7142859	3.5	2	3.8214285	4.0714288
312	1	3	mixed-anonymous	2	3	1	4	4.5	1	1.8571428	3.4285715
312	2	3	mixed-anonymous	2	3	2.7142856	2.8571429	4.5	2	1.8571428	3.4285715
1077	1	1	anonymous	1	2.25	4.75	5	4	1	4.75	5
1078	1	1	anonymous	2	1	3.2222223	4.5555553	3.75	1	3.1736112	4.0902777
1078	2	1	anonymous	2	1	3.125	3.625	3.75	2	3.1736112	4.0902777
1080	3	1	anonymous	3	1	3.5555556	3.7777777	1.25	3	3.8148148	3.7314816
1080	2	1	anonymous	3	1	3.8888888	2.6666667	1.25	2	3.8148148	3.7314816
1080	1	1	anonymous	3	1	4	4.75	1.25	1	3.8148148	3.7314816
1081	1	1	non-anonymous	2	3.25	2.625	3.875	4.75	1	2.75	4.25
1081	2	1	non-anonymous	2	3.25	2.875	4.625	4.75	2	2.75	4.25
1082	1	1	mixed-anonymous	6	1	4	4	1.75	1	3.5972223	3.3055556
1082	2	1	mixed-anonymous	6	1	3.3333333	3.5555556	1.75	2	3.5972223	3.3055556
1082	5	1	mixed-anonymous	6	1	3.25	2.875	1.75	5	3.5972223	3.3055556
1082	4	1	mixed-anonymous	6	1	4.375	3.25	1.75	4	3.5972223	3.3055556
1082	3	1	mixed-anonymous	6	1	3	2.7777777	1.75	3	3.5972223	3.3055556
1082	6	1	mixed-anonymous	6	1	3.625	3.375	1.75	6	3.5972223	3.3055556
1084	1	1	anonymous	3	1	3.75	4.625	3	1	3.5416667	4.2314816
1084	3	1	anonymous	3	1	2.875	3.625	3	3	3.5416667	4.2314816
1084	2	1	anonymous	3	1	4	4.4444447	3	2	3.5416667	4.2314816
1085	2	1	non-anonymous	2	1	4.25	4.625	1.25	2	3.8125	4.4375
1085	1	1	non-anonymous	2	1	3.375	4.25	1.25	1	3.8125	4.4375
1086	2	1	non-anonymous	3	2.25	3.5555556	4.1111112	2.75	2	3.1435184	3.3287036
1086	1	1	non-anonymous	3	2.25	3.25	2.75	2.75	1	3.1435184	3.3287036
1086	3	1	non-anonymous	3	2.25	2.625	3.125	2.75	3	3.1435184	3.3287036
1088	3	1	non-anonymous	3	3.5	2.625	3.125	3.25	3	3.4166667	3.375
1088	1	1	non-anonymous	3	3.5	3.5	3.375	3.25	1	3.4166667	3.375
1088	2	1	non-anonymous	3	3.5	4.125	3.625	3.25	2	3.4166667	3.375
1089	3	1	non-anonymous	5	1.25	3	4	3	3	3.3944445	3.5722222
1089	4	1	non-anonymous	5	1.25	3.2222223	2.1111112	3	4	3.3944445	3.5722222
1089	2	1	non-anonymous	5	1.25	3.5	3.25	3	2	3.3944445	3.5722222
1089	1	1	non-anonymous	5	1.25	3.625	4.375	3	1	3.3944445	3.5722222
1089	5	1	non-anonymous	5	1.25	3.625	4.125	3	5	3.3944445	3.5722222
1092	1	1	mixed-anonymous	1	2.75	2.625	3.5	3.5	1	2.625	3.5
1096	1	1	mixed-anonymous	3	1	2.375	3.5	3.25	1	3.2916667	3.9166667
1096	3	1	mixed-anonymous	3	1	4.125	4.375	3.25	3	3.2916667	3.9166667
1096	2	1	mixed-anonymous	3	1	3.375	3.875	3.25	2	3.2916667	3.9166667
1100	1	1	anonymous	2	3	2.4444444	3.5555556	4	1	2.7847223	3.8402777
1100	2	1	anonymous	2	3	3.125	4.125	4	2	2.7847223	3.8402777
1114	2	1	mixed-anonymous	2	2.75	3.875	3.25	3.25	2	3.4375	4.0694447
1114	1	1	mixed-anonymous	2	2.75	3	4.8888888	3.25	1	3.4375	4.0694447
1115	1	1	non-anonymous	1	2.5	3.875	3.75	3.75	1	3.875	3.75
1117	3	1	non-anonymous	4	1.75	3.25	4.25	2.5	3	3.15625	3.75
1117	1	1	non-anonymous	4	1.75	2.875	3.625	2.5	1	3.15625	3.75
1117	4	1	non-anonymous	4	1.75	3.875	3.875	2.5	4	3.15625	3.75
1117	2	1	non-anonymous	4	1.75	2.625	3.25	2.5	2	3.15625	3.75
1120	2	1	non-anonymous	3	2.75	3.25	4	4	2	3.1157408	3.9166667
1120	3	1	non-anonymous	3	2.75	2.875	3.75	4	3	3.1157408	3.9166667
1120	1	1	non-anonymous	3	2.75	3.2222223	4	4	1	3.1157408	3.9166667
1121	1	1	non-anonymous	2	1	4.125	3.75	4.25	1	4.1875	4.0625
1121	2	1	non-anonymous	2	1	4.25	4.375	4.25	2	4.1875	4.0625
1122	1	1	anonymous	2	2.5	4.5	4.5	4.5	1	3.6875	4.1875
1122	2	1	anonymous	2	2.5	2.875	3.875	4.5	2	3.6875	4.1875
1123	1	1	mixed-anonymous	1	1.25	3.625	2.75	4.5	1	3.625	2.75
1127	8	1	mixed-anonymous	8	1	6	5.1111112	2.75	8	4.1961803	3.9496527
1127	5	1	mixed-anonymous	8	1	3.4444444	3.7777777	2.75	5	4.1961803	3.9496527
1127	7	1	mixed-anonymous	8	1	4.375	3.75	2.75	7	4.1961803	3.9496527
1127	3	1	mixed-anonymous	8	1	3	4.3333335	2.75	3	4.1961803	3.9496527
1127	4	1	mixed-anonymous	8	1	4.875	3.875	2.75	4	4.1961803	3.9496527
1127	1	1	mixed-anonymous	8	1	3.75	4	2.75	1	4.1961803	3.9496527
1127	6	1	mixed-anonymous	8	1	4.5	3.5	2.75	6	4.1961803	3.9496527
1127	2	1	mixed-anonymous	8	1	3.625	3.25	2.75	2	4.1961803	3.9496527
1129	2	1	non-anonymous	7	5.5	3.625	3	4.25	2	3.5238094	2.7142856
1129	7	1	non-anonymous	7	5.5	3.4444444	2.3333333	4.25	7	3.5238094	2.7142856
1129	5	1	non-anonymous	7	5.5	3.1111112	2.3333333	4.25	5	3.5238094	2.7142856
1129	3	1	non-anonymous	7	5.5	3.5	2.75	4.25	3	3.5238094	2.7142856
1129	1	1	non-anonymous	7	5.5	3.875	4.625	4.25	1	3.5238094	2.7142856
1129	4	1	non-anonymous	7	5.5	3.1111112	2.3333333	4.25	4	3.5238094	2.7142856
1129	6	1	non-anonymous	7	5.5	4	1.625	4.25	6	3.5238094	2.7142856
1135	1	1	anonymous	1	4	3	3.8888888	3	1	3	3.8888888
1143	2	1	non-anonymous	3	2	2	3.375	5.5	2	2.1481481	3.3842592
1143	1	1	non-anonymous	3	2	2.4444444	4	5.5	1	2.1481481	3.3842592
1143	3	1	non-anonymous	3	2	2	2.7777777	5.5	3	2.1481481	3.3842592
1144	1	1	anonymous	2	1.75	3.125	4	5	1	3.3125	3.9375
1144	2	1	anonymous	2	1.75	3.5	3.875	5	2	3.3125	3.9375
1147	1	1	mixed-anonymous	2	1	2.5	4	3.5	1	3.0625	4.375
1147	2	1	mixed-anonymous	2	1	3.625	4.75	3.5	2	3.0625	4.375
1148	1	1	mixed-anonymous	1	2.25	3.375	5	4	1	3.375	5
1149	1	1	non-anonymous	1	4.25	2.8888888	4.3333335	6	1	2.8888888	4.3333335
1150	2	1	mixed-anonymous	2	3	2.6666667	4.3333335	5.75	2	3.2083335	4.416667
1150	1	1	mixed-anonymous	2	3	3.75	4.5	5.75	1	3.2083335	4.416667
1151	1	1	mixed-anonymous	4	3.25	2.8888888	2.4444444	4.25	1	3.1041665	2.125
1151	2	1	mixed-anonymous	4	3.25	2.8888888	1.6666666	4.25	2	3.1041665	2.125
1151	3	1	mixed-anonymous	4	3.25	3.8888888	1.8888888	4.25	3	3.1041665	2.125
1151	4	1	mixed-anonymous	4	3.25	2.75	2.5	4.25	4	3.1041665	2.125
1152	2	1	anonymous	4	1	2.875	4.125	1.75	2	2.6215277	3.5694444
1152	3	1	anonymous	4	1	2.7777777	3.3333333	1.75	3	2.6215277	3.5694444
1152	4	1	anonymous	4	1	2.3333333	3.4444444	1.75	4	2.6215277	3.5694444
1152	1	1	anonymous	4	1	2.5	3.375	1.75	1	2.6215277	3.5694444
1154	1	1	non-anonymous	1	2	3.5	4.875	4.5	1	3.5	4.875
1155	1	1	non-anonymous	2	3.25	3.125	3.375	4	1	3.1875	3.6875
1155	2	1	non-anonymous	2	3.25	3.25	4	4	2	3.1875	3.6875
1156	1	1	mixed-anonymous	5	1.5	4.125	5	2.25	1	3.4694445	3.9027779
1156	4	1	mixed-anonymous	5	1.5	2.25	3	2.25	4	3.4694445	3.9027779
1156	5	1	mixed-anonymous	5	1.5	4	4.2222223	2.25	5	3.4694445	3.9027779
1156	2	1	mixed-anonymous	5	1.5	3.75	3.625	2.25	2	3.4694445	3.9027779
1156	3	1	mixed-anonymous	5	1.5	3.2222223	3.6666667	2.25	3	3.4694445	3.9027779
1158	3	1	mixed-anonymous	3	1	5.125	5.5	1	3	4.5277777	4.5555553
1158	2	1	mixed-anonymous	3	1	4.3333335	3.6666667	1	2	4.5277777	4.5555553
1158	1	1	mixed-anonymous	3	1	4.125	4.5	1	1	4.5277777	4.5555553
1160	3	1	non-anonymous	3	2.5	4.3333335	5.2222223	3.5	3	3.4305556	4.8287039
1160	2	1	non-anonymous	3	2.5	3.3333333	4.8888888	3.5	2	3.4305556	4.8287039
1160	1	1	non-anonymous	3	2.5	2.625	4.375	3.5	1	3.4305556	4.8287039
1162	2	1	mixed-anonymous	5	2.5	2.875	3.375	3.5	2	3.625	3.4583333
1162	5	1	mixed-anonymous	5	2.5	5.125	4.375	3.5	5	3.625	3.4583333
1162	4	1	mixed-anonymous	5	2.5	4.1111112	2.7777777	3.5	4	3.625	3.4583333
1162	3	1	mixed-anonymous	5	2.5	2.8888888	2.8888888	3.5	3	3.625	3.4583333
1162	1	1	mixed-anonymous	5	2.5	3.125	3.875	3.5	1	3.625	3.4583333
1164	1	1	anonymous	1	3.5	3.5555556	4.3333335	5.25	1	3.5555556	4.3333335
1165	2	1	mixed-anonymous	2	2	4.375	5.375	2.75	2	3.3541665	4.3541665
1165	1	1	mixed-anonymous	2	2	2.3333333	3.3333333	2.75	1	3.3541665	4.3541665
1168	1	1	anonymous	2	1.5	4.25	5.25	1	1	3.8125	4.4375
1168	2	1	anonymous	2	1.5	3.375	3.625	1	2	3.8125	4.4375
1169	3	1	non-anonymous	3	4.25	3.6666667	4.8888888	5.5	3	3.3055556	4.4120369
1169	2	1	non-anonymous	3	4.25	3	4.2222223	5.5	2	3.3055556	4.4120369
1169	1	1	non-anonymous	3	4.25	3.25	4.125	5.5	1	3.3055556	4.4120369
1170	1	1	non-anonymous	4	3.75	2.4444444	2	4.5	1	2.8506944	3.0347223
1170	2	1	non-anonymous	4	3.75	3.625	3.75	4.5	2	2.8506944	3.0347223
1170	3	1	non-anonymous	4	3.75	3.3333333	4.8888888	4.5	3	2.8506944	3.0347223
1170	4	1	non-anonymous	4	3.75	2	1.5	4.5	4	2.8506944	3.0347223
1172	2	1	non-anonymous	2	4.25	1.1111112	2.1111112	3.75	2	1.2430556	2.0555556
1172	1	1	non-anonymous	2	4.25	1.375	2	3.75	1	1.2430556	2.0555556
1174	9	1	mixed-anonymous	9	2.75	4.25	4.625	2	9	3.4429011	4.001543
1174	6	1	mixed-anonymous	9	2.75	2.375	3.25	2	6	3.4429011	4.001543
1174	5	1	mixed-anonymous	9	2.75	4.5	5	2	5	3.4429011	4.001543
1174	1	1	mixed-anonymous	9	2.75	4.1111112	4.6666665	2	1	3.4429011	4.001543
1174	3	1	mixed-anonymous	9	2.75	3	3.2222223	2	3	3.4429011	4.001543
1174	7	1	mixed-anonymous	9	2.75	2.5	3.5	2	7	3.4429011	4.001543
1174	2	1	mixed-anonymous	9	2.75	2.75	3.25	2	2	3.4429011	4.001543
1174	8	1	mixed-anonymous	9	2.75	4.75	4.125	2	8	3.4429011	4.001543
1174	4	1	mixed-anonymous	9	2.75	2.75	4.375	2	4	3.4429011	4.001543
1175	3	1	anonymous	4	3.5	2.8888888	4	4.25	3	3.7847223	4.46875
1175	4	1	anonymous	4	3.5	4.375	4.5	4.25	4	3.7847223	4.46875
1175	2	1	anonymous	4	3.5	4.25	4.625	4.25	2	3.7847223	4.46875
1175	1	1	anonymous	4	3.5	3.625	4.75	4.25	1	3.7847223	4.46875
1178	1	1	mixed-anonymous	1	4.5	3.3333333	1.8888888	3.5	1	3.3333333	1.8888888
1179	1	1	mixed-anonymous	2	2.75	4.625	4.125	3.75	1	4.9375	4.3125
1179	2	1	mixed-anonymous	2	2.75	5.25	4.5	3.75	2	4.9375	4.3125
1180	3	1	non-anonymous	4	1	4.625	3.375	3.5	3	3.2291665	3.2395833
1180	4	1	non-anonymous	4	1	2.7777777	2.3333333	3.5	4	3.2291665	3.2395833
1180	1	1	non-anonymous	4	1	3.625	4.25	3.5	1	3.2291665	3.2395833
1180	2	1	non-anonymous	4	1	1.8888888	3	3.5	2	3.2291665	3.2395833
1184	2	1	non-anonymous	2	4	3.4444444	5	5.5	2	3.1597223	4.8125
1184	1	1	non-anonymous	2	4	2.875	4.625	5.5	1	3.1597223	4.8125
1186	2	1	anonymous	2	1.25	4.375	3.75	1.25	2	4.9375	4.1875
1186	1	1	anonymous	2	1.25	5.5	4.625	1.25	1	4.9375	4.1875
1187	1	1	mixed-anonymous	3	2	2.75	2	5.5	1	3.0833333	3.5
1187	2	1	mixed-anonymous	3	2	3.25	3.875	5.5	2	3.0833333	3.5
1187	3	1	mixed-anonymous	3	2	3.25	4.625	5.5	3	3.0833333	3.5
1188	2	1	mixed-anonymous	2	4	4.5	4.875	4.75	2	4.9375	5.0625
1188	1	1	mixed-anonymous	2	4	5.375	5.25	4.75	1	4.9375	5.0625
1205	2	1	mixed-anonymous	4	1	3.375	3.875	4.5	2	3.09375	3.5763888
1205	3	1	mixed-anonymous	4	1	2.2222223	4.1111112	4.5	3	3.09375	3.5763888
1205	1	1	mixed-anonymous	4	1	3.7777777	3.4444444	4.5	1	3.09375	3.5763888
1205	4	1	mixed-anonymous	4	1	3	2.875	4.5	4	3.09375	3.5763888
1224	6	1	non-anonymous	6	1.5	4.875	3.75	3	6	3.8125	4.0092592
1224	1	1	non-anonymous	6	1.5	3.1111112	3.5555556	3	1	3.8125	4.0092592
1224	4	1	non-anonymous	6	1.5	4	4.3333335	3	4	3.8125	4.0092592
1224	2	1	non-anonymous	6	1.5	3.5	4.125	3	2	3.8125	4.0092592
1224	5	1	non-anonymous	6	1.5	3.8888888	4.6666665	3	5	3.8125	4.0092592
1224	3	1	non-anonymous	6	1.5	3.5	3.625	3	3	3.8125	4.0092592
1225	2	1	non-anonymous	4	1.75	2.625	3.375	2.75	2	3.9479167	4.1979165
1225	3	1	non-anonymous	4	1.75	5.3333335	3.7777777	2.75	3	3.9479167	4.1979165
1225	1	1	non-anonymous	4	1.75	3.5	4.75	2.75	1	3.9479167	4.1979165
1225	4	1	non-anonymous	4	1.75	4.3333335	4.8888888	2.75	4	3.9479167	4.1979165
1228	1	1	anonymous	3	1	4.25	5.25	3.75	1	4.4166665	4.5694447
1228	2	1	anonymous	3	1	5	4.125	3.75	2	4.4166665	4.5694447
1228	3	1	anonymous	3	1	4	4.3333335	3.75	3	4.4166665	4.5694447
1233	1	1	non-anonymous	7	1.75	2.6666667	3.4444444	1	1	3.3154762	3.4523809
1233	7	1	non-anonymous	7	1.75	3.875	3.875	1	7	3.3154762	3.4523809
1233	4	1	non-anonymous	7	1.75	3.6666667	4.2222223	1	4	3.3154762	3.4523809
1233	5	1	non-anonymous	7	1.75	3.375	3	1	5	3.3154762	3.4523809
1233	6	1	non-anonymous	7	1.75	3.625	2.5	1	6	3.3154762	3.4523809
1233	3	1	non-anonymous	7	1.75	2.375	3.375	1	3	3.3154762	3.4523809
1233	2	1	non-anonymous	7	1.75	3.625	3.75	1	2	3.3154762	3.4523809
1237	1	1	mixed-anonymous	1	2.75	2.875	3.5	3	1	2.875	3.5
1238	1	1	mixed-anonymous	2	1.25	5.375	5.625	2.25	1	4.0763888	4.7013888
1238	2	1	mixed-anonymous	2	1.25	2.7777777	3.7777777	2.25	2	4.0763888	4.7013888
1239	1	1	non-anonymous	2	1.5	3.6666667	4.4444447	3.5	1	3.6458335	4.2847223
1239	2	1	non-anonymous	2	1.5	3.625	4.125	3.5	2	3.6458335	4.2847223
1240	3	1	non-anonymous	4	1	4.875	5.125	2	3	4.052083	4.1701388
1240	1	1	non-anonymous	4	1	3.3333333	4.4444447	2	1	4.052083	4.1701388
1240	4	1	non-anonymous	4	1	4.6666665	3.7777777	2	4	4.052083	4.1701388
1240	2	1	non-anonymous	4	1	3.3333333	3.3333333	2	2	4.052083	4.1701388
1243	2	1	mixed-anonymous	4	1.75	3.1111112	3.4444444	2.5	2	3.8159723	3.9722223
1243	1	1	mixed-anonymous	4	1.75	3.7777777	4.4444447	2.5	1	3.8159723	3.9722223
1243	4	1	mixed-anonymous	4	1.75	5.125	3.75	2.5	4	3.8159723	3.9722223
1243	3	1	mixed-anonymous	4	1.75	3.25	4.25	2.5	3	3.8159723	3.9722223
1244	2	1	mixed-anonymous	3	2	4.5	4.375	4.5	2	3.6342592	3.0879629
1244	1	1	mixed-anonymous	3	2	2.7777777	2.8888888	4.5	1	3.6342592	3.0879629
1244	3	1	mixed-anonymous	3	2	3.625	2	4.5	3	3.6342592	3.0879629
1247	2	1	mixed-anonymous	4	6.5	2.875	4	6	2	3.2847223	3.6701388
1247	3	1	mixed-anonymous	4	6.5	3.8888888	4.5555553	6	3	3.2847223	3.6701388
1247	4	1	mixed-anonymous	4	6.5	2.75	2	6	4	3.2847223	3.6701388
1247	1	1	mixed-anonymous	4	6.5	3.625	4.125	6	1	3.2847223	3.6701388
1249	1	1	non-anonymous	1	3	3	4.125	4	1	3	4.125
1250	3	1	anonymous	4	2.5	4.5	5.125	2	3	3.4375	3.90625
1250	2	1	anonymous	4	2.5	2.625	3.75	2	2	3.4375	3.90625
1250	4	1	anonymous	4	2.5	3.5	3.5	2	4	3.4375	3.90625
1250	1	1	anonymous	4	2.5	3.125	3.25	2	1	3.4375	3.90625
1256	4	1	non-anonymous	5	3.25	3.4444444	5.2222223	3.75	4	3.2472222	4.0138888
1256	5	1	non-anonymous	5	3.25	1.625	2.25	3.75	5	3.2472222	4.0138888
1256	1	1	non-anonymous	5	3.25	4	4.125	3.75	1	3.2472222	4.0138888
1256	2	1	non-anonymous	5	3.25	3.6666667	4.2222223	3.75	2	3.2472222	4.0138888
1256	3	1	non-anonymous	5	3.25	3.5	4.25	3.75	3	3.2472222	4.0138888
1257	2	1	anonymous	4	3.5	4.75	4.5	4.25	2	3.90625	3.75
1257	3	1	anonymous	4	3.5	3.875	3.625	4.25	3	3.90625	3.75
1257	1	1	anonymous	4	3.5	2.5	2	4.25	1	3.90625	3.75
1257	4	1	anonymous	4	3.5	4.5	4.875	4.25	4	3.90625	3.75
1258	1	1	anonymous	1	1.25	3.125	3.125	2	1	3.125	3.125
1260	1	1	anonymous	5	3.75	3.8888888	4.6666665	6.75	1	3.7527778	4.1583333
1260	2	1	anonymous	5	3.75	3.125	3.625	6.75	2	3.7527778	4.1583333
1260	3	1	anonymous	5	3.75	4.375	4.375	6.75	3	3.7527778	4.1583333
1260	4	1	anonymous	5	3.75	4	4	6.75	4	3.7527778	4.1583333
1260	5	1	anonymous	5	3.75	3.375	4.125	6.75	5	3.7527778	4.1583333
1261	5	1	mixed-anonymous	10	2	3.3333333	4.1111112	2.5	5	3.3458333	3.4847221
1261	2	1	mixed-anonymous	10	2	3.8888888	2.1111112	2.5	2	3.3458333	3.4847221
1261	7	1	mixed-anonymous	10	2	4.25	4	2.5	7	3.3458333	3.4847221
1261	4	1	mixed-anonymous	10	2	2.25	3.25	2.5	4	3.3458333	3.4847221
1261	6	1	mixed-anonymous	10	2	2.1111112	3.4444444	2.5	6	3.3458333	3.4847221
1261	10	1	mixed-anonymous	10	2	3.7777777	4.5555553	2.5	10	3.3458333	3.4847221
1261	3	1	mixed-anonymous	10	2	3.25	3.875	2.5	3	3.3458333	3.4847221
1261	1	1	mixed-anonymous	10	2	4.4444447	3.6666667	2.5	1	3.3458333	3.4847221
1261	9	1	mixed-anonymous	10	2	3.375	2.5	2.5	9	3.3458333	3.4847221
1261	8	1	mixed-anonymous	10	2	2.7777777	3.3333333	2.5	8	3.3458333	3.4847221
1264	1	1	mixed-anonymous	2	2.5	2.125	2	1	1	2.1875	2
1264	2	1	mixed-anonymous	2	2.5	2.25	2	1	2	2.1875	2
1265	3	1	mixed-anonymous	3	3.25	2.375	3.875	3.25	3	2.8333333	3.7916667
1265	2	1	mixed-anonymous	3	3.25	3.125	4	3.25	2	2.8333333	3.7916667
1265	1	1	mixed-anonymous	3	3.25	3	3.5	3.25	1	2.8333333	3.7916667
1271	3	1	anonymous	3	3	4	4.2222223	1.5	3	3.75	3.7824075
1271	2	1	anonymous	3	3	3	2.875	1.5	2	3.75	3.7824075
1271	1	1	anonymous	3	3	4.25	4.25	1.5	1	3.75	3.7824075
1273	1	1	anonymous	1	3.75	3.4444444	4.6666665	3.25	1	3.4444444	4.6666665
1275	2	1	anonymous	2	2	2.625	2.5	4.75	2	2.5625	3
1275	1	1	anonymous	2	2	2.5	3.5	4.75	1	2.5625	3
1276	4	1	non-anonymous	4	1.5	5	3.7777777	2.5	4	3.9965277	3.3784723
1276	2	1	non-anonymous	4	1.5	2.1111112	3.1111112	2.5	2	3.9965277	3.3784723
1276	1	1	non-anonymous	4	1.5	4.25	2.625	2.5	1	3.9965277	3.3784723
1276	3	1	non-anonymous	4	1.5	4.625	4	2.5	3	3.9965277	3.3784723
1278	3	1	non-anonymous	3	4.25	2.6666667	1.8888888	3	3	3.5555556	3.0462964
1278	2	1	non-anonymous	3	4.25	4	3.75	3	2	3.5555556	3.0462964
1278	1	1	non-anonymous	3	4.25	4	3.5	3	1	3.5555556	3.0462964
1279	1	1	non-anonymous	1	2.5	4.375	4.625	3.25	1	4.375	4.625
1280	1	1	mixed-anonymous	3	3.5	3.875	4.25	1.5	1	3.0277777	2.8379629
1280	2	1	mixed-anonymous	3	3.5	2.875	2.375	1.5	2	3.0277777	2.8379629
1280	3	1	mixed-anonymous	3	3.5	2.3333333	1.8888888	1.5	3	3.0277777	2.8379629
1299	1	1	non-anonymous	1	4.5	3.625	3.375	4	1	3.625	3.375
1356	2	1	non-anonymous	2	1	3.75	4.25	3.25	2	3.125	3.5
1356	1	1	non-anonymous	2	1	2.5	2.75	3.25	1	3.125	3.5
1391	1	1	non-anonymous	1	4.75	5.5	4.5	3.25	1	5.5	4.5
1393	4	1	non-anonymous	4	1.5	4.1999998	4.1999998	2.5	4	3.9875	4.4375
1393	3	1	non-anonymous	4	1.5	4.8000002	4.5999999	2.5	3	3.9875	4.4375
1393	1	1	non-anonymous	4	1.5	2.75	3.75	2.5	1	3.9875	4.4375
1393	2	1	non-anonymous	4	1.5	4.1999998	5.1999998	2.5	2	3.9875	4.4375
1396	1	1	anonymous	10	1.75	3	2.75	6.5	1	4.0949998	4.5
1396	8	1	anonymous	10	1.75	4	4	6.5	8	4.0949998	4.5
1396	10	1	anonymous	10	1.75	4.25	4.5	6.5	10	4.0949998	4.5
1396	5	1	anonymous	10	1.75	4.5	5.25	6.5	5	4.0949998	4.5
1396	9	1	anonymous	10	1.75	4.75	4.75	6.5	9	4.0949998	4.5
1396	6	1	anonymous	10	1.75	3.5	3.75	6.5	6	4.0949998	4.5
1396	2	1	anonymous	10	1.75	3.25	5.5	6.5	2	4.0949998	4.5
1396	4	1	anonymous	10	1.75	4.1999998	5	6.5	4	4.0949998	4.5
1396	3	1	anonymous	10	1.75	4.75	4.75	6.5	3	4.0949998	4.5
1396	7	1	anonymous	10	1.75	4.75	4.75	6.5	7	4.0949998	4.5
1397	1	1	anonymous	2	5.5	4.4000001	4	5.25	1	3.7	3.7
1397	2	1	anonymous	2	5.5	3	3.4000001	5.25	2	3.7	3.7
1434	1	1	mixed-anonymous	10	1	2	2.75	1	1	3.345	4.23
1434	6	1	mixed-anonymous	10	1	3.5	4	1	6	3.345	4.23
1434	7	1	mixed-anonymous	10	1	4.75	5	1	7	3.345	4.23
1434	8	1	mixed-anonymous	10	1	3.2	4.4000001	1	8	3.345	4.23
1434	2	1	mixed-anonymous	10	1	3.8	4.5999999	1	2	3.345	4.23
1434	5	1	mixed-anonymous	10	1	2.5999999	4	1	5	3.345	4.23
1434	10	1	mixed-anonymous	10	1	3.4000001	4.5999999	1	10	3.345	4.23
1434	9	1	mixed-anonymous	10	1	3.5	3.5	1	9	3.345	4.23
1434	3	1	mixed-anonymous	10	1	2.2	4.1999998	1	3	3.345	4.23
1434	4	1	mixed-anonymous	10	1	4.5	5.25	1	4	3.345	4.23
1437	3	1	non-anonymous	6	3.75	3.4000001	5.1999998	4	3	4.5250001	4.8833332
1437	2	1	non-anonymous	6	3.75	6	5.25	4	2	4.5250001	4.8833332
1437	1	1	non-anonymous	6	3.75	2.8	3.5999999	4	1	4.5250001	4.8833332
1437	6	1	non-anonymous	6	3.75	3.75	4.25	4	6	4.5250001	4.8833332
1437	4	1	non-anonymous	6	3.75	5.5999999	5.4000001	4	4	4.5250001	4.8833332
1437	5	1	non-anonymous	6	3.75	5.5999999	5.5999999	4	5	4.5250001	4.8833332
1475	2	1	non-anonymous	4	1	2.4000001	4.4000001	1.75	2	3.5875001	4.3375001
1475	4	1	non-anonymous	4	1	2.2	3.2	1.75	4	3.5875001	4.3375001
1475	3	1	non-anonymous	4	1	5.25	5.75	1.75	3	3.5875001	4.3375001
1475	1	1	non-anonymous	4	1	4.5	4	1.75	1	3.5875001	4.3375001
1476	7	1	anonymous	7	3.75	3.5	4.75	5	7	3.7214286	4.1357141
1476	1	1	anonymous	7	3.75	5	5.75	5	1	3.7214286	4.1357141
1476	5	1	anonymous	7	3.75	1.75	2	5	5	3.7214286	4.1357141
1476	2	1	anonymous	7	3.75	2.75	3.75	5	2	3.7214286	4.1357141
1476	4	1	anonymous	7	3.75	5.25	3.5	5	4	3.7214286	4.1357141
1476	6	1	anonymous	7	3.75	4	4.5999999	5	6	3.7214286	4.1357141
1476	3	1	anonymous	7	3.75	3.8	4.5999999	5	3	3.7214286	4.1357141
1478	5	1	mixed-anonymous	5	1	5.25	4.75	2.5	5	3.7	3.75
1478	2	1	mixed-anonymous	5	1	4.25	4.75	2.5	2	3.7	3.75
1478	3	1	mixed-anonymous	5	1	2	3.5	2.5	3	3.7	3.75
1478	4	1	mixed-anonymous	5	1	4	3	2.5	4	3.7	3.75
1478	1	1	mixed-anonymous	5	1	3	2.75	2.5	1	3.7	3.75
1488	3	1	mixed-anonymous	3	1	4	3.8	4.75	3	4.3333335	3.8499999
1488	2	1	mixed-anonymous	3	1	6	5	4.75	2	4.3333335	3.8499999
1488	1	1	mixed-anonymous	3	1	3	2.75	4.75	1	4.3333335	3.8499999
1506	2	1	anonymous	10	2	5.5	5	2	2	4.2449999	3.5250001
1506	7	1	anonymous	10	2	5	3	2	7	4.2449999	3.5250001
1506	5	1	anonymous	10	2	4.4000001	2.5999999	2	5	4.2449999	3.5250001
1506	8	1	anonymous	10	2	2.4000001	2.8	2	8	4.2449999	3.5250001
1506	6	1	anonymous	10	2	4.25	4	2	6	4.2449999	3.5250001
1506	10	1	anonymous	10	2	4	3.25	2	10	4.2449999	3.5250001
1506	1	1	anonymous	10	2	3.5999999	3.2	2	1	4.2449999	3.5250001
1506	9	1	anonymous	10	2	4.5	5	2	9	4.2449999	3.5250001
1506	4	1	anonymous	10	2	3.8	3.4000001	2	4	4.2449999	3.5250001
1506	3	1	anonymous	10	2	5	3	2	3	4.2449999	3.5250001
1538	1	1	non-anonymous	2	3.75	3.5999999	3.8	4.5	1	3.3	4.0250001
1538	2	1	non-anonymous	2	3.75	3	4.25	4.5	2	3.3	4.0250001
1542	3	1	mixed-anonymous	4	4.75	4.25	4.75	3.25	3	4.0999999	4.5999999
1542	1	1	mixed-anonymous	4	4.75	4.75	5.25	3.25	1	4.0999999	4.5999999
1542	4	1	mixed-anonymous	4	4.75	3.8	3.8	3.25	4	4.0999999	4.5999999
1542	2	1	mixed-anonymous	4	4.75	3.5999999	4.5999999	3.25	2	4.0999999	4.5999999
1544	3	1	anonymous	4	1	3.5999999	3.8	3.5	3	3.875	4.0500002
1544	4	1	anonymous	4	1	3	4.5999999	3.5	4	3.875	4.0500002
1544	2	1	anonymous	4	1	5.5	4	3.5	2	3.875	4.0500002
1544	1	1	anonymous	4	1	3.4000001	3.8	3.5	1	3.875	4.0500002
1561	2	1	mixed-anonymous	3	1	2.5	3.25	3.5	2	2.25	2.8666666
1561	1	1	mixed-anonymous	3	1	1.25	1.75	3.5	1	2.25	2.8666666
1561	3	1	mixed-anonymous	3	1	3	3.5999999	3.5	3	2.25	2.8666666
1566	1	1	non-anonymous	6	1	1.5	2.25	1.75	1	3.9166667	4.0416665
1566	2	1	non-anonymous	6	1	3.75	3.5	1.75	2	3.9166667	4.0416665
1566	6	1	non-anonymous	6	1	4.75	4.5	1.75	6	3.9166667	4.0416665
1566	3	1	non-anonymous	6	1	4.5	5	1.75	3	3.9166667	4.0416665
1566	4	1	non-anonymous	6	1	4.25	4.25	1.75	4	3.9166667	4.0416665
1566	5	1	non-anonymous	6	1	4.75	4.75	1.75	5	3.9166667	4.0416665
2028	1	2	mixed-anonymous	1	3.5	4.625	4.125	5	1	4.625	4.125
2029	3	2	anonymous	3	4	2.25	3	5.5	3	3.0416667	3.5
2029	1	2	anonymous	3	4	3.375	4.125	5.5	1	3.0416667	3.5
2029	2	2	anonymous	3	4	3.5	3.375	5.5	2	3.0416667	3.5
2030	1	2	anonymous	4	2.75	3.625	4.375	5.5	1	3.96875	4.28125
2030	3	2	anonymous	4	2.75	3.75	4.75	5.5	3	3.96875	4.28125
2030	4	2	anonymous	4	2.75	4.875	4	5.5	4	3.96875	4.28125
2030	2	2	anonymous	4	2.75	3.625	4	5.5	2	3.96875	4.28125
2031	1	2	anonymous	3	4	3.5	3.875	5	1	3.8333333	4.4166665
2031	3	2	anonymous	3	4	4.25	4.75	5	3	3.8333333	4.4166665
2031	2	2	anonymous	3	4	3.75	4.625	5	2	3.8333333	4.4166665
2032	3	2	mixed-anonymous	4	4.25	3.375	4.625	4.75	3	3.0625	3.75
2032	2	2	mixed-anonymous	4	4.25	3.125	3.25	4.75	2	3.0625	3.75
2032	4	2	mixed-anonymous	4	4.25	2.625	2.875	4.75	4	3.0625	3.75
2032	1	2	mixed-anonymous	4	4.25	3.125	4.25	4.75	1	3.0625	3.75
2033	1	2	anonymous	2	2.75	4.125	3.875	5.25	1	4.25	4.375
2033	2	2	anonymous	2	2.75	4.375	4.875	5.25	2	4.25	4.375
2034	2	2	anonymous	3	3.5	2.125	2.75	6	2	2.4166667	3.375
2034	1	2	anonymous	3	3.5	2.875	4	6	1	2.4166667	3.375
2034	3	2	anonymous	3	3.5	2.25	3.375	6	3	2.4166667	3.375
2036	1	2	mixed-anonymous	5	3.25	2.375	3.375	5	1	3.175	4.125
2036	4	2	mixed-anonymous	5	3.25	2.25	4	5	4	3.175	4.125
2036	5	2	mixed-anonymous	5	3.25	4.375	4.5	5	5	3.175	4.125
2036	2	2	mixed-anonymous	5	3.25	4.375	4.75	5	2	3.175	4.125
2036	3	2	mixed-anonymous	5	3.25	2.5	4	5	3	3.175	4.125
2038	1	2	mixed-anonymous	7	3.5	2.125	3.75	5.75	1	2.8035715	3.8571429
2038	7	2	mixed-anonymous	7	3.5	3.125	4	5.75	7	2.8035715	3.8571429
2038	3	2	mixed-anonymous	7	3.5	3.25	4	5.75	3	2.8035715	3.8571429
2038	2	2	mixed-anonymous	7	3.5	3.5	3.5	5.75	2	2.8035715	3.8571429
2038	5	2	mixed-anonymous	7	3.5	2.25	3.75	5.75	5	2.8035715	3.8571429
2038	4	2	mixed-anonymous	7	3.5	2.5	3.875	5.75	4	2.8035715	3.8571429
2038	6	2	mixed-anonymous	7	3.5	2.875	4.125	5.75	6	2.8035715	3.8571429
2039	3	2	mixed-anonymous	3	5	3.125	3.625	4.75	3	2.7916667	3.625
2039	2	2	mixed-anonymous	3	5	1.875	3.625	4.75	2	2.7916667	3.625
2039	1	2	mixed-anonymous	3	5	3.375	3.625	4.75	1	2.7916667	3.625
2040	1	2	mixed-anonymous	4	2.25	3.25	3.875	5.5	1	3.25	3.96875
2040	2	2	mixed-anonymous	4	2.25	2.5	3.125	5.5	2	3.25	3.96875
2040	3	2	mixed-anonymous	4	2.25	3	4.125	5.5	3	3.25	3.96875
2040	4	2	mixed-anonymous	4	2.25	4.25	4.75	5.5	4	3.25	3.96875
2041	2	2	mixed-anonymous	4	3.5	2.25	3.375	5.75	2	3	3.65625
2041	4	2	mixed-anonymous	4	3.5	2.875	3.75	5.75	4	3	3.65625
2041	1	2	mixed-anonymous	4	3.5	3	3	5.75	1	3	3.65625
2041	3	2	mixed-anonymous	4	3.5	3.875	4.5	5.75	3	3	3.65625
