# Supplementary material for: The impact of mixed-anonymity on brainstorming performance: Evidence from field experiments
Source: PLoS One. 2026 Jul 21;21(7):e0354236. doi: 10.1371/journal.pone.0354236 (PMC13387524; doi:10.1371/journal.pone.0354236)
Supplement: S2 File — (CSV) [file pone.0354236.s002.csv]

CASExround	ideanr	CASE	Round	Context	Scenario	amountofideas	evaluation_apprehension	freeriding	scenario	nrofideas	roundlevel	novelty	uservalue	novelty_mediator	usefulness_mediator
2011	5	201	1	3	anonymous	7	2	4.5	anonymous	7	5	3	6
2011	1	201	1	3	anonymous	7	2	4.5	anonymous	7	1	3	5
2011	7	201	1	3	anonymous	7	2	4.5	anonymous	7	7	5	1
2011	3	201	1	3	anonymous	7	2	4.5	anonymous	7	3	2	5
2011	2	201	1	3	anonymous	7	2	4.5	anonymous	7	2	4	3
2011	4	201	1	3	anonymous	7	2	4.5	anonymous	7	4	3	4
2011	6	201	1	3	anonymous	7	2	4.5	anonymous	7	6	5	6
2012	2	201	2	2	not-anonymous	6	2	4.5	anonymous	7	2	6	2
2012	4	201	2	2	not-anonymous	6	2	4.5	anonymous	7	4	4	2
2012	3	201	2	2	not-anonymous	6	2	4.5	anonymous	7	3	4	7
2012	6	201	2	2	not-anonymous	6	2	4.5	anonymous	7	6	2	2
2012	5	201	2	2	not-anonymous	6	2	4.5	anonymous	7	5	5	3
2012	1	201	2	2	not-anonymous	6	2	4.5	anonymous	7	1	5	6
2013	3	201	3	1	selektively-anonymous	3	2	4.5	anonymous	7	3	1	3	3.3333333	2
2013	1	201	3	1	selektively-anonymous	3	2	4.5	anonymous	7	1	7	2	3.3333333	2
2013	2	201	3	1	selektively-anonymous	3	2	4.5	anonymous	7	2	2	1	3.3333333	2
2041	1	204	1	2	selektively-anonymous	2	3	3	selektively-anonymous	2	1	7	2
2041	2	204	1	2	selektively-anonymous	2	3	3	selektively-anonymous	2	2	7	1
2042	2	204	2	1	anonymous	2	3	3	selektively-anonymous	2	2	7	2
2042	1	204	2	1	anonymous	2	3	3	selektively-anonymous	2	1	4	4
2043	1	204	3	3	not-anonymous	1	3	3	selektively-anonymous	2	1	4	7	4	7
2051	2	205	1	3	not-anonymous	3	3.5	2.75	not-anonymous	3	2	4	5
2051	1	205	1	3	not-anonymous	3	3.5	2.75	not-anonymous	3	1	2	2
2051	3	205	1	3	not-anonymous	3	3.5	2.75	not-anonymous	3	3	2	6
2052	1	205	2	2	anonymous	2	3.5	2.75	not-anonymous	3	1	2	5
2052	2	205	2	2	anonymous	2	3.5	2.75	not-anonymous	3	2	7	4
2053	3	205	3	1	selektively-anonymous	3	3.5	2.75	not-anonymous	3	3	6	5	6	4.6666665
2053	2	205	3	1	selektively-anonymous	3	3.5	2.75	not-anonymous	3	2	6	3	6	4.6666665
2053	1	205	3	1	selektively-anonymous	3	3.5	2.75	not-anonymous	3	1	6	6	6	4.6666665
2071	5	207	1	2	not-anonymous	10	2.25	2.5	not-anonymous	10	5	3	2
2071	1	207	1	2	not-anonymous	10	2.25	2.5	not-anonymous	10	1	7	4
2071	10	207	1	2	not-anonymous	10	2.25	2.5	not-anonymous	10	10	6	5
2071	4	207	1	2	not-anonymous	10	2.25	2.5	not-anonymous	10	4	3	3
2071	6	207	1	2	not-anonymous	10	2.25	2.5	not-anonymous	10	6	2	2
2071	7	207	1	2	not-anonymous	10	2.25	2.5	not-anonymous	10	7	7	2
2071	2	207	1	2	not-anonymous	10	2.25	2.5	not-anonymous	10	2	6	1
2071	3	207	1	2	not-anonymous	10	2.25	2.5	not-anonymous	10	3	2	6
2071	9	207	1	2	not-anonymous	10	2.25	2.5	not-anonymous	10	9	4	2
2071	8	207	1	2	not-anonymous	10	2.25	2.5	not-anonymous	10	8	6	6
2072	3	207	2	1	selektively-anonymous	6	2.25	2.5	not-anonymous	10	3	4	6
2072	1	207	2	1	selektively-anonymous	6	2.25	2.5	not-anonymous	10	1	1	6
2072	6	207	2	1	selektively-anonymous	6	2.25	2.5	not-anonymous	10	6	5	3
2072	2	207	2	1	selektively-anonymous	6	2.25	2.5	not-anonymous	10	2	6	5
2072	5	207	2	1	selektively-anonymous	6	2.25	2.5	not-anonymous	10	5	4	2
2072	4	207	2	1	selektively-anonymous	6	2.25	2.5	not-anonymous	10	4	1	1
2073	5	207	3	3	anonymous	6	2.25	2.5	not-anonymous	10	5	2	4	4.6666665	2.8333333
2073	2	207	3	3	anonymous	6	2.25	2.5	not-anonymous	10	2	6	1	4.6666665	2.8333333
2073	1	207	3	3	anonymous	6	2.25	2.5	not-anonymous	10	1	4	1	4.6666665	2.8333333
2073	3	207	3	3	anonymous	6	2.25	2.5	not-anonymous	10	3	2	4	4.6666665	2.8333333
2073	6	207	3	3	anonymous	6	2.25	2.5	not-anonymous	10	6	7	6	4.6666665	2.8333333
2073	4	207	3	3	anonymous	6	2.25	2.5	not-anonymous	10	4	7	1	4.6666665	2.8333333
2081	4	208	1	3	selektively-anonymous	4	2.75	5	selektively-anonymous	4	4	7	3
2081	1	208	1	3	selektively-anonymous	4	2.75	5	selektively-anonymous	4	1	5	1
2081	3	208	1	3	selektively-anonymous	4	2.75	5	selektively-anonymous	4	3	5	3
2081	2	208	1	3	selektively-anonymous	4	2.75	5	selektively-anonymous	4	2	1	4
2082	1	208	2	2	not-anonymous	4	2.75	5	selektively-anonymous	4	1	2	7
2082	3	208	2	2	not-anonymous	4	2.75	5	selektively-anonymous	4	3	1	1
2082	2	208	2	2	not-anonymous	4	2.75	5	selektively-anonymous	4	2	4	5
2082	4	208	2	2	not-anonymous	4	2.75	5	selektively-anonymous	4	4	1	6
2083	2	208	3	1	anonymous	2	2.75	5	selektively-anonymous	4	2	2	6	1.5	3.5
2083	1	208	3	1	anonymous	2	2.75	5	selektively-anonymous	4	1	1	1	1.5	3.5
2091	2	209	1	3	selektively-anonymous	3	5	4	selektively-anonymous	3	2	1	4
2091	1	209	1	3	selektively-anonymous	3	5	4	selektively-anonymous	3	1	5	5
2091	3	209	1	3	selektively-anonymous	3	5	4	selektively-anonymous	3	3	7	1
2092	1	209	2	1	anonymous	2	5	4	selektively-anonymous	3	1	6	6
2092	2	209	2	1	anonymous	2	5	4	selektively-anonymous	3	2	5	5
2093	1	209	3	2	not-anonymous	2	5	4	selektively-anonymous	3	1	7	7	6.5	5.5
2093	2	209	3	2	not-anonymous	2	5	4	selektively-anonymous	3	2	6	4	6.5	5.5
2101	6	210	1	2	not-anonymous	10	2.5	1.75	not-anonymous	10	6	2	5
2101	5	210	1	2	not-anonymous	10	2.5	1.75	not-anonymous	10	5	6	5
2101	2	210	1	2	not-anonymous	10	2.5	1.75	not-anonymous	10	2	3	6
2101	8	210	1	2	not-anonymous	10	2.5	1.75	not-anonymous	10	8	6	4
2101	4	210	1	2	not-anonymous	10	2.5	1.75	not-anonymous	10	4	7	7
2101	7	210	1	2	not-anonymous	10	2.5	1.75	not-anonymous	10	7	5	3
2101	9	210	1	2	not-anonymous	10	2.5	1.75	not-anonymous	10	9	2	5
2101	1	210	1	2	not-anonymous	10	2.5	1.75	not-anonymous	10	1	3	6
2101	10	210	1	2	not-anonymous	10	2.5	1.75	not-anonymous	10	10	6	4
2101	3	210	1	2	not-anonymous	10	2.5	1.75	not-anonymous	10	3	4	1
2102	5	210	2	1	anonymous	10	2.5	1.75	not-anonymous	10	5	4	1
2102	4	210	2	1	anonymous	10	2.5	1.75	not-anonymous	10	4	3	3
2102	9	210	2	1	anonymous	10	2.5	1.75	not-anonymous	10	9	7	3
2102	3	210	2	1	anonymous	10	2.5	1.75	not-anonymous	10	3	2	7
2102	2	210	2	1	anonymous	10	2.5	1.75	not-anonymous	10	2	3	4
2102	1	210	2	1	anonymous	10	2.5	1.75	not-anonymous	10	1	1	1
2102	8	210	2	1	anonymous	10	2.5	1.75	not-anonymous	10	8	2	4
2102	10	210	2	1	anonymous	10	2.5	1.75	not-anonymous	10	10	4	4
2102	6	210	2	1	anonymous	10	2.5	1.75	not-anonymous	10	6	4	7
2102	7	210	2	1	anonymous	10	2.5	1.75	not-anonymous	10	7	1	4
2103	1	210	3	3	selektively-anonymous	10	2.5	1.75	not-anonymous	10	1	6	7	4.9000001	4.6999998
2103	9	210	3	3	selektively-anonymous	10	2.5	1.75	not-anonymous	10	9	6	5	4.9000001	4.6999998
2103	4	210	3	3	selektively-anonymous	10	2.5	1.75	not-anonymous	10	4	3	5	4.9000001	4.6999998
2103	10	210	3	3	selektively-anonymous	10	2.5	1.75	not-anonymous	10	10	5	3	4.9000001	4.6999998
2103	3	210	3	3	selektively-anonymous	10	2.5	1.75	not-anonymous	10	3	6	4	4.9000001	4.6999998
2103	6	210	3	3	selektively-anonymous	10	2.5	1.75	not-anonymous	10	6	2	5	4.9000001	4.6999998
2103	2	210	3	3	selektively-anonymous	10	2.5	1.75	not-anonymous	10	2	7	1	4.9000001	4.6999998
2103	5	210	3	3	selektively-anonymous	10	2.5	1.75	not-anonymous	10	5	5	5	4.9000001	4.6999998
2103	7	210	3	3	selektively-anonymous	10	2.5	1.75	not-anonymous	10	7	3	7	4.9000001	4.6999998
2103	8	210	3	3	selektively-anonymous	10	2.5	1.75	not-anonymous	10	8	6	5	4.9000001	4.6999998
2201	1	220	1	3	anonymous	2	6.25	4	anonymous	2	1	2	5
2201	2	220	1	3	anonymous	2	6.25	4	anonymous	2	2	4	4
2202	3	220	2	2	selektively-anonymous	3	6.25	4	anonymous	2	3	6	5
2202	2	220	2	2	selektively-anonymous	3	6.25	4	anonymous	2	2	6	5
2202	1	220	2	2	selektively-anonymous	3	6.25	4	anonymous	2	1	1	5
2211	2	221	1	1	selektively-anonymous	3	4.5	1.75	selektively-anonymous	3	2	7	3
2211	3	221	1	1	selektively-anonymous	3	4.5	1.75	selektively-anonymous	3	3	4	6
2211	1	221	1	1	selektively-anonymous	3	4.5	1.75	selektively-anonymous	3	1	1	7
2212	3	221	2	3	not-anonymous	3	4.5	1.75	selektively-anonymous	3	3	7	1
2212	1	221	2	3	not-anonymous	3	4.5	1.75	selektively-anonymous	3	1	3	3
2212	2	221	2	3	not-anonymous	3	4.5	1.75	selektively-anonymous	3	2	4	5
2213	1	221	3	2	anonymous	3	4.5	1.75	selektively-anonymous	3	1	5	7	4.6666665	4.3333335
2213	2	221	3	2	anonymous	3	4.5	1.75	selektively-anonymous	3	2	2	3	4.6666665	4.3333335
2213	3	221	3	2	anonymous	3	4.5	1.75	selektively-anonymous	3	3	7	3	4.6666665	4.3333335
2271	2	227	1	1	anonymous	3	5	5.5	anonymous	3	2	3	2
2271	1	227	1	1	anonymous	3	5	5.5	anonymous	3	1	3	4
2271	3	227	1	1	anonymous	3	5	5.5	anonymous	3	3	1	5
2272	2	227	2	2	selektively-anonymous	3	5	5.5	anonymous	3	2	1	2
2272	1	227	2	2	selektively-anonymous	3	5	5.5	anonymous	3	1	4	7
2272	3	227	2	2	selektively-anonymous	3	5	5.5	anonymous	3	3	4	3
2273	1	227	3	3	not-anonymous	3	5	5.5	anonymous	3	1	5	7	3.6666667	5
2273	3	227	3	3	not-anonymous	3	5	5.5	anonymous	3	3	4	7	3.6666667	5
2273	2	227	3	3	not-anonymous	3	5	5.5	anonymous	3	2	2	1	3.6666667	5
2291	2	229	1	2	not-anonymous	3	2.25	3	not-anonymous	3	2	4	4
2291	1	229	1	2	not-anonymous	3	2.25	3	not-anonymous	3	1	7	3
2291	3	229	1	2	not-anonymous	3	2.25	3	not-anonymous	3	3	1	2
2292	1	229	2	3	selektively-anonymous	3	2.25	3	not-anonymous	3	1	4	3
2292	3	229	2	3	selektively-anonymous	3	2.25	3	not-anonymous	3	3	6	3
2292	2	229	2	3	selektively-anonymous	3	2.25	3	not-anonymous	3	2	7	6
2293	1	229	3	1	anonymous	3	2.25	3	not-anonymous	3	1	1	6	2.3333333	4.6666665
2293	3	229	3	1	anonymous	3	2.25	3	not-anonymous	3	3	4	4	2.3333333	4.6666665
2293	2	229	3	1	anonymous	3	2.25	3	not-anonymous	3	2	2	4	2.3333333	4.6666665
2331	1	233	1	1	not-anonymous	2	3	4.25	not-anonymous	2	1	4	6
2331	2	233	1	1	not-anonymous	2	3	4.25	not-anonymous	2	2	3	3
2332	1	233	2	3	selektively-anonymous	1	3	4.25	not-anonymous	2	1	6	2
2333	1	233	3	2	anonymous	1	3	4.25	not-anonymous	2	1	5	4	5	4
2341	3	234	1	1	selektively-anonymous	3	2	5	selektively-anonymous	3	3	3	4
2341	2	234	1	1	selektively-anonymous	3	2	5	selektively-anonymous	3	2	2	7
2341	1	234	1	1	selektively-anonymous	3	2	5	selektively-anonymous	3	1	3	2
2342	1	234	2	2	anonymous	2	2	5	selektively-anonymous	3	1	3	3
2342	2	234	2	2	anonymous	2	2	5	selektively-anonymous	3	2	6	3
2343	1	234	3	3	not-anonymous	1	2	5	selektively-anonymous	3	1	6	1	6	1
2371	3	237	1	2	selektively-anonymous	5	2.25	2.75	selektively-anonymous	5	3	5	2
2371	2	237	1	2	selektively-anonymous	5	2.25	2.75	selektively-anonymous	5	2	6	4
2371	1	237	1	2	selektively-anonymous	5	2.25	2.75	selektively-anonymous	5	1	6	5
2371	4	237	1	2	selektively-anonymous	5	2.25	2.75	selektively-anonymous	5	4	4	4
2371	5	237	1	2	selektively-anonymous	5	2.25	2.75	selektively-anonymous	5	5	5	1
2372	3	237	2	1	not-anonymous	4	2.25	2.75	selektively-anonymous	5	3	5	3
2372	1	237	2	1	not-anonymous	4	2.25	2.75	selektively-anonymous	5	1	2	6
2372	4	237	2	1	not-anonymous	4	2.25	2.75	selektively-anonymous	5	4	2	4
2372	2	237	2	1	not-anonymous	4	2.25	2.75	selektively-anonymous	5	2	7	2
2373	3	237	3	3	anonymous	5	2.25	2.75	selektively-anonymous	5	3	6	4	4.5999999	4
2373	4	237	3	3	anonymous	5	2.25	2.75	selektively-anonymous	5	4	4	6	4.5999999	4
2373	2	237	3	3	anonymous	5	2.25	2.75	selektively-anonymous	5	2	5	3	4.5999999	4
2373	1	237	3	3	anonymous	5	2.25	2.75	selektively-anonymous	5	1	7	4	4.5999999	4
2373	5	237	3	3	anonymous	5	2.25	2.75	selektively-anonymous	5	5	1	3	4.5999999	4
2391	1	239	1	1	not-anonymous	1	3	2.75	not-anonymous	1	1	6	2
2392	1	239	2	3	anonymous	1	3	2.75	not-anonymous	1	1	4	4
2393	1	239	3	2	selektively-anonymous	1	3	2.75	not-anonymous	1	1	1	3	1	3
2431	1	243	1	1	selektively-anonymous	1	4	2.5	selektively-anonymous	1	1	6	2
2432	1	243	2	3	anonymous	1	4	2.5	selektively-anonymous	1	1	1	2
2433	1	243	3	2	not-anonymous	1	4	2.5	selektively-anonymous	1	1	4	2	4	2
2441	2	244	1	2	anonymous	3	4	4	anonymous	3	2	3	3
2441	3	244	1	2	anonymous	3	4	4	anonymous	3	3	6	3
2441	1	244	1	2	anonymous	3	4	4	anonymous	3	1	3	6
2442	1	244	2	3	selektively-anonymous	2	4	4	anonymous	3	1	4	2
2442	2	244	2	3	selektively-anonymous	2	4	4	anonymous	3	2	4	4
2443	2	244	3	1	not-anonymous	2	4	4	anonymous	3	2	6	4	6	5
2443	1	244	3	1	not-anonymous	2	4	4	anonymous	3	1	6	6	6	5
2451	5	245	1	2	not-anonymous	5	4.25	4.75	not-anonymous	5	5	4	5
2451	1	245	1	2	not-anonymous	5	4.25	4.75	not-anonymous	5	1	5	4
2451	4	245	1	2	not-anonymous	5	4.25	4.75	not-anonymous	5	4	4	2
2451	3	245	1	2	not-anonymous	5	4.25	4.75	not-anonymous	5	3	7	5
2451	2	245	1	2	not-anonymous	5	4.25	4.75	not-anonymous	5	2	5	6
2452	4	245	2	1	anonymous	5	4.25	4.75	not-anonymous	5	4	5	4
2452	2	245	2	1	anonymous	5	4.25	4.75	not-anonymous	5	2	1	3
2452	1	245	2	1	anonymous	5	4.25	4.75	not-anonymous	5	1	3	3
2452	3	245	2	1	anonymous	5	4.25	4.75	not-anonymous	5	3	3	2
2452	5	245	2	1	anonymous	5	4.25	4.75	not-anonymous	5	5	1	7
2453	2	245	3	3	selektively-anonymous	5	4.25	4.75	not-anonymous	5	2	7	4	3.5999999	2.4000001
2453	4	245	3	3	selektively-anonymous	5	4.25	4.75	not-anonymous	5	4	4	2	3.5999999	2.4000001
2453	5	245	3	3	selektively-anonymous	5	4.25	4.75	not-anonymous	5	5	2	1	3.5999999	2.4000001
2453	1	245	3	3	selektively-anonymous	5	4.25	4.75	not-anonymous	5	1	2	3	3.5999999	2.4000001
2453	3	245	3	3	selektively-anonymous	5	4.25	4.75	not-anonymous	5	3	3	2	3.5999999	2.4000001
2461	2	246	1	1	anonymous	5	3.5	4.25	anonymous	5	2	1	5
2461	1	246	1	1	anonymous	5	3.5	4.25	anonymous	5	1	4	2
2461	3	246	1	1	anonymous	5	3.5	4.25	anonymous	5	3	4	1
2461	4	246	1	1	anonymous	5	3.5	4.25	anonymous	5	4	1	6
2461	5	246	1	1	anonymous	5	3.5	4.25	anonymous	5	5	4	6
2462	2	246	2	3	selektively-anonymous	5	3.5	4.25	anonymous	5	2	2	7
2462	3	246	2	3	selektively-anonymous	5	3.5	4.25	anonymous	5	3	3	5
2462	5	246	2	3	selektively-anonymous	5	3.5	4.25	anonymous	5	5	1	4
2462	4	246	2	3	selektively-anonymous	5	3.5	4.25	anonymous	5	4	3	6
2462	1	246	2	3	selektively-anonymous	5	3.5	4.25	anonymous	5	1	3	2
2463	1	246	3	2	not-anonymous	4	3.5	4.25	anonymous	5	1	7	3	4.25	3.5
2463	2	246	3	2	not-anonymous	4	3.5	4.25	anonymous	5	2	1	5	4.25	3.5
2463	4	246	3	2	not-anonymous	4	3.5	4.25	anonymous	5	4	4	5	4.25	3.5
2463	3	246	3	2	not-anonymous	4	3.5	4.25	anonymous	5	3	5	1	4.25	3.5
2501	2	250	1	1	anonymous	10	1.5	2	anonymous	10	2	7	3
2501	4	250	1	1	anonymous	10	1.5	2	anonymous	10	4	7	1
2501	9	250	1	1	anonymous	10	1.5	2	anonymous	10	9	7	6
2501	5	250	1	1	anonymous	10	1.5	2	anonymous	10	5	5	4
2501	6	250	1	1	anonymous	10	1.5	2	anonymous	10	6	3	1
2501	7	250	1	1	anonymous	10	1.5	2	anonymous	10	7	4	6
2501	10	250	1	1	anonymous	10	1.5	2	anonymous	10	10	5	7
2501	3	250	1	1	anonymous	10	1.5	2	anonymous	10	3	5	4
2501	8	250	1	1	anonymous	10	1.5	2	anonymous	10	8	4	2
2501	1	250	1	1	anonymous	10	1.5	2	anonymous	10	1	6	1
2502	3	250	2	3	selektively-anonymous	7	1.5	2	anonymous	10	3	3	4
2502	6	250	2	3	selektively-anonymous	7	1.5	2	anonymous	10	6	6	3
2502	1	250	2	3	selektively-anonymous	7	1.5	2	anonymous	10	1	6	5
2502	5	250	2	3	selektively-anonymous	7	1.5	2	anonymous	10	5	5	4
2502	2	250	2	3	selektively-anonymous	7	1.5	2	anonymous	10	2	7	1
2502	7	250	2	3	selektively-anonymous	7	1.5	2	anonymous	10	7	5	3
2502	4	250	2	3	selektively-anonymous	7	1.5	2	anonymous	10	4	6	3
2503	5	250	3	2	not-anonymous	5	1.5	2	anonymous	10	5	7	1	3.5999999	2.5999999
2503	4	250	3	2	not-anonymous	5	1.5	2	anonymous	10	4	2	1	3.5999999	2.5999999
2503	1	250	3	2	not-anonymous	5	1.5	2	anonymous	10	1	3	3	3.5999999	2.5999999
2503	2	250	3	2	not-anonymous	5	1.5	2	anonymous	10	2	2	6	3.5999999	2.5999999
2503	3	250	3	2	not-anonymous	5	1.5	2	anonymous	10	3	4	2	3.5999999	2.5999999
2511	4	251	1	1	anonymous	4	2.5	3.25	anonymous	4	4	3	6
2511	3	251	1	1	anonymous	4	2.5	3.25	anonymous	4	3	2	7
2511	2	251	1	1	anonymous	4	2.5	3.25	anonymous	4	2	2	2
2511	1	251	1	1	anonymous	4	2.5	3.25	anonymous	4	1	5	4
2512	1	251	2	2	not-anonymous	2	2.5	3.25	anonymous	4	1	3	6
2512	2	251	2	2	not-anonymous	2	2.5	3.25	anonymous	4	2	2	1
2513	1	251	3	3	selektively-anonymous	3	2.5	3.25	anonymous	4	1	3	3	4	4.6666665
2513	3	251	3	3	selektively-anonymous	3	2.5	3.25	anonymous	4	3	7	4	4	4.6666665
2513	2	251	3	3	selektively-anonymous	3	2.5	3.25	anonymous	4	2	2	7	4	4.6666665
2521	1	252	1	3	anonymous	4	3.75	2	anonymous	4	1	1	6
2521	2	252	1	3	anonymous	4	3.75	2	anonymous	4	2	6	4
2521	3	252	1	3	anonymous	4	3.75	2	anonymous	4	3	5	5
2521	4	252	1	3	anonymous	4	3.75	2	anonymous	4	4	7	7
2522	1	252	2	2	not-anonymous	1	3.75	2	anonymous	4	1	3	4
2523	1	252	3	1	selektively-anonymous	2	3.75	2	anonymous	4	1	7	3	6.5	2
2523	2	252	3	1	selektively-anonymous	2	3.75	2	anonymous	4	2	6	1	6.5	2
2531	2	253	1	2	anonymous	3	1.75	1.75	anonymous	3	2	7	3
2531	1	253	1	2	anonymous	3	1.75	1.75	anonymous	3	1	6	4
2531	3	253	1	2	anonymous	3	1.75	1.75	anonymous	3	3	7	5
2532	3	253	2	3	not-anonymous	5	1.75	1.75	anonymous	3	3	7	4
2532	1	253	2	3	not-anonymous	5	1.75	1.75	anonymous	3	1	4	3
2532	4	253	2	3	not-anonymous	5	1.75	1.75	anonymous	3	4	1	4
2532	2	253	2	3	not-anonymous	5	1.75	1.75	anonymous	3	2	6	3
2532	5	253	2	3	not-anonymous	5	1.75	1.75	anonymous	3	5	5	6
2533	2	253	3	1	selektively-anonymous	7	1.75	1.75	anonymous	3	2	7	6	4.7142859	4
2533	4	253	3	1	selektively-anonymous	7	1.75	1.75	anonymous	3	4	1	1	4.7142859	4
2533	5	253	3	1	selektively-anonymous	7	1.75	1.75	anonymous	3	5	7	5	4.7142859	4
2533	7	253	3	1	selektively-anonymous	7	1.75	1.75	anonymous	3	7	5	7	4.7142859	4
2533	1	253	3	1	selektively-anonymous	7	1.75	1.75	anonymous	3	1	5	6	4.7142859	4
2533	6	253	3	1	selektively-anonymous	7	1.75	1.75	anonymous	3	6	4	2	4.7142859	4
2533	3	253	3	1	selektively-anonymous	7	1.75	1.75	anonymous	3	3	4	1	4.7142859	4
2551	2	255	1	2	selektively-anonymous	4	2	4	selektively-anonymous	4	2	2	3
2551	1	255	1	2	selektively-anonymous	4	2	4	selektively-anonymous	4	1	7	3
2551	3	255	1	2	selektively-anonymous	4	2	4	selektively-anonymous	4	3	7	4
2551	4	255	1	2	selektively-anonymous	4	2	4	selektively-anonymous	4	4	5	4
2552	1	255	2	3	anonymous	1	2	4	selektively-anonymous	4	1	1	7
2553	2	255	3	1	not-anonymous	2	2	4	selektively-anonymous	4	2	7	4	6.5	2.5
2553	1	255	3	1	not-anonymous	2	2	4	selektively-anonymous	4	1	6	1	6.5	2.5
2561	5	256	1	2	not-anonymous	5	4.5	3	not-anonymous	5	5	7	6
2561	4	256	1	2	not-anonymous	5	4.5	3	not-anonymous	5	4	1	3
2561	3	256	1	2	not-anonymous	5	4.5	3	not-anonymous	5	3	2	6
2561	2	256	1	2	not-anonymous	5	4.5	3	not-anonymous	5	2	7	5
2561	1	256	1	2	not-anonymous	5	4.5	3	not-anonymous	5	1	5	4
2562	2	256	2	1	anonymous	3	4.5	3	not-anonymous	5	2	7	1
2562	1	256	2	1	anonymous	3	4.5	3	not-anonymous	5	1	5	1
2562	3	256	2	1	anonymous	3	4.5	3	not-anonymous	5	3	2	5
2563	4	256	3	3	selektively-anonymous	5	4.5	3	not-anonymous	5	4	2	4	4.5999999	4
2563	3	256	3	3	selektively-anonymous	5	4.5	3	not-anonymous	5	3	7	4	4.5999999	4
2563	1	256	3	3	selektively-anonymous	5	4.5	3	not-anonymous	5	1	5	5	4.5999999	4
2563	2	256	3	3	selektively-anonymous	5	4.5	3	not-anonymous	5	2	2	2	4.5999999	4
2563	5	256	3	3	selektively-anonymous	5	4.5	3	not-anonymous	5	5	7	5	4.5999999	4
2571	2	257	1	2	anonymous	2	2.5	4.25	anonymous	2	2	6	1
2571	1	257	1	2	anonymous	2	2.5	4.25	anonymous	2	1	3	1
2572	1	257	2	3	not-anonymous	2	2.5	4.25	anonymous	2	1	5	4
2572	2	257	2	3	not-anonymous	2	2.5	4.25	anonymous	2	2	7	7
2573	2	257	3	1	selektively-anonymous	3	2.5	4.25	anonymous	2	2	2	4	4	2.6666667
2573	3	257	3	1	selektively-anonymous	3	2.5	4.25	anonymous	2	3	7	2	4	2.6666667
2573	1	257	3	1	selektively-anonymous	3	2.5	4.25	anonymous	2	1	3	2	4	2.6666667
2601	1	260	1	3	selektively-anonymous	2	2.5	4.5	selektively-anonymous	2	1	6	7
2601	2	260	1	3	selektively-anonymous	2	2.5	4.5	selektively-anonymous	2	2	1	3
2602	2	260	2	2	anonymous	2	2.5	4.5	selektively-anonymous	2	2	1	6
2602	1	260	2	2	anonymous	2	2.5	4.5	selektively-anonymous	2	1	2	6
2603	2	260	3	1	not-anonymous	2	2.5	4.5	selektively-anonymous	2	2	4	5	4.5	4
2603	1	260	3	1	not-anonymous	2	2.5	4.5	selektively-anonymous	2	1	5	3	4.5	4
2631	2	263	1	2	not-anonymous	5	2	4.75	not-anonymous	5	2	1	1
2631	3	263	1	2	not-anonymous	5	2	4.75	not-anonymous	5	3	1	6
2631	1	263	1	2	not-anonymous	5	2	4.75	not-anonymous	5	1	3	1
2631	5	263	1	2	not-anonymous	5	2	4.75	not-anonymous	5	5	4	1
2631	4	263	1	2	not-anonymous	5	2	4.75	not-anonymous	5	4	7	6
2632	2	263	2	3	selektively-anonymous	2	2	4.75	not-anonymous	5	2	5	1
2632	1	263	2	3	selektively-anonymous	2	2	4.75	not-anonymous	5	1	6	4
2633	1	263	3	1	anonymous	1	2	4.75	not-anonymous	5	1	5	2	5	2
2641	3	264	1	3	not-anonymous	3	3.5	3.5	not-anonymous	3	3	1	6
2641	1	264	1	3	not-anonymous	3	3.5	3.5	not-anonymous	3	1	5	1
2641	2	264	1	3	not-anonymous	3	3.5	3.5	not-anonymous	3	2	7	5
2642	1	264	2	1	selektively-anonymous	3	3.5	3.5	not-anonymous	3	1	7	5
2642	2	264	2	1	selektively-anonymous	3	3.5	3.5	not-anonymous	3	2	4	2
2642	3	264	2	1	selektively-anonymous	3	3.5	3.5	not-anonymous	3	3	6	1
2643	1	264	3	2	anonymous	2	3.5	3.5	not-anonymous	3	1	1	5	2.5	5.5
2643	2	264	3	2	anonymous	2	3.5	3.5	not-anonymous	3	2	4	6	2.5	5.5
2661	1	266	1	3	selektively-anonymous	3	1	3.5	selektively-anonymous	3	1	6	5
2661	3	266	1	3	selektively-anonymous	3	1	3.5	selektively-anonymous	3	3	4	5
2661	2	266	1	3	selektively-anonymous	3	1	3.5	selektively-anonymous	3	2	1	7
2662	1	266	2	1	anonymous	2	1	3.5	selektively-anonymous	3	1	1	3
2662	2	266	2	1	anonymous	2	1	3.5	selektively-anonymous	3	2	3	7
2663	1	266	3	2	not-anonymous	2	1	3.5	selektively-anonymous	3	1	1	1	1	1.5
2663	2	266	3	2	not-anonymous	2	1	3.5	selektively-anonymous	3	2	1	2	1	1.5
2681	1	268	1	3	not-anonymous	2	3.25	2.75	not-anonymous	2	1	5	2
2681	2	268	1	3	not-anonymous	2	3.25	2.75	not-anonymous	2	2	5	7
2682	1	268	2	2	anonymous	3	3.25	2.75	not-anonymous	2	1	4	1
2682	2	268	2	2	anonymous	3	3.25	2.75	not-anonymous	2	2	4	2
2682	3	268	2	2	anonymous	3	3.25	2.75	not-anonymous	2	3	5	4
2683	3	268	3	1	selektively-anonymous	3	3.25	2.75	not-anonymous	2	3	7	2	5.3333335	3.6666667
2683	2	268	3	1	selektively-anonymous	3	3.25	2.75	not-anonymous	2	2	6	6	5.3333335	3.6666667
2683	1	268	3	1	selektively-anonymous	3	3.25	2.75	not-anonymous	2	1	3	3	5.3333335	3.6666667
2691	2	269	1	1	selektively-anonymous	3	2.25	3	selektively-anonymous	3	2	3	3
2691	1	269	1	1	selektively-anonymous	3	2.25	3	selektively-anonymous	3	1	7	2
2691	3	269	1	1	selektively-anonymous	3	2.25	3	selektively-anonymous	3	3	3	2
2692	1	269	2	3	not-anonymous	1	2.25	3	selektively-anonymous	3	1	6	4
2693	2	269	3	2	anonymous	3	2.25	3	selektively-anonymous	3	2	6	6	4.6666665	6
2693	3	269	3	2	anonymous	3	2.25	3	selektively-anonymous	3	3	3	5	4.6666665	6
2693	1	269	3	2	anonymous	3	2.25	3	selektively-anonymous	3	1	5	7	4.6666665	6
2711	6	271	1	3	anonymous	6	2.5	2.75	anonymous	6	6	3	5
2711	5	271	1	3	anonymous	6	2.5	2.75	anonymous	6	5	2	3
2711	2	271	1	3	anonymous	6	2.5	2.75	anonymous	6	2	2	1
2711	4	271	1	3	anonymous	6	2.5	2.75	anonymous	6	4	4	5
2711	1	271	1	3	anonymous	6	2.5	2.75	anonymous	6	1	1	3
2711	3	271	1	3	anonymous	6	2.5	2.75	anonymous	6	3	1	6
2712	5	271	2	1	not-anonymous	5	2.5	2.75	anonymous	6	5	1	3
2712	4	271	2	1	not-anonymous	5	2.5	2.75	anonymous	6	4	3	2
2712	1	271	2	1	not-anonymous	5	2.5	2.75	anonymous	6	1	3	7
2712	2	271	2	1	not-anonymous	5	2.5	2.75	anonymous	6	2	6	7
2712	3	271	2	1	not-anonymous	5	2.5	2.75	anonymous	6	3	3	5
2713	1	271	3	2	selektively-anonymous	5	2.5	2.75	anonymous	6	1	7	7	5.4000001	4.4000001
2713	5	271	3	2	selektively-anonymous	5	2.5	2.75	anonymous	6	5	7	3	5.4000001	4.4000001
2713	4	271	3	2	selektively-anonymous	5	2.5	2.75	anonymous	6	4	1	4	5.4000001	4.4000001
2713	3	271	3	2	selektively-anonymous	5	2.5	2.75	anonymous	6	3	6	2	5.4000001	4.4000001
2713	2	271	3	2	selektively-anonymous	5	2.5	2.75	anonymous	6	2	6	6	5.4000001	4.4000001
2721	1	272	1	1	selektively-anonymous	2	2.5	4.5	selektively-anonymous	2	1	3	4
2721	2	272	1	1	selektively-anonymous	2	2.5	4.5	selektively-anonymous	2	2	4	7
2722	1	272	2	2	anonymous	1	2.5	4.5	selektively-anonymous	2	1	5	1
2723	2	272	3	3	not-anonymous	3	2.5	4.5	selektively-anonymous	2	2	6	1	3.3333333	3.3333333
2723	3	272	3	3	not-anonymous	3	2.5	4.5	selektively-anonymous	2	3	1	4	3.3333333	3.3333333
2723	1	272	3	3	not-anonymous	3	2.5	4.5	selektively-anonymous	2	1	3	5	3.3333333	3.3333333
2771	2	277	1	2	anonymous	4	1	2.25	anonymous	4	2	6	4
2771	1	277	1	2	anonymous	4	1	2.25	anonymous	4	1	3	1
2771	3	277	1	2	anonymous	4	1	2.25	anonymous	4	3	1	7
2771	4	277	1	2	anonymous	4	1	2.25	anonymous	4	4	2	6
2772	2	277	2	1	selektively-anonymous	2	1	2.25	anonymous	4	2	1	6
2772	1	277	2	1	selektively-anonymous	2	1	2.25	anonymous	4	1	3	7
2773	1	277	3	3	not-anonymous	4	1	2.25	anonymous	4	1	2	2	2.75	2.25
2773	4	277	3	3	not-anonymous	4	1	2.25	anonymous	4	4	2	3	2.75	2.25
2773	2	277	3	3	not-anonymous	4	1	2.25	anonymous	4	2	3	3	2.75	2.25
2773	3	277	3	3	not-anonymous	4	1	2.25	anonymous	4	3	4	1	2.75	2.25
2841	1	284	1	2	selektively-anonymous	4	2.25	4.75	selektively-anonymous	4	1	4	7
2841	3	284	1	2	selektively-anonymous	4	2.25	4.75	selektively-anonymous	4	3	4	3
2841	2	284	1	2	selektively-anonymous	4	2.25	4.75	selektively-anonymous	4	2	1	7
2841	4	284	1	2	selektively-anonymous	4	2.25	4.75	selektively-anonymous	4	4	6	7
2842	3	284	2	3	anonymous	3	2.25	4.75	selektively-anonymous	4	3	4	5
2842	2	284	2	3	anonymous	3	2.25	4.75	selektively-anonymous	4	2	2	4
2842	1	284	2	3	anonymous	3	2.25	4.75	selektively-anonymous	4	1	1	6
2843	1	284	3	1	not-anonymous	2	2.25	4.75	selektively-anonymous	4	1	2	6	4.5	5.5
2843	2	284	3	1	not-anonymous	2	2.25	4.75	selektively-anonymous	4	2	7	5	4.5	5.5
2851	4	285	1	2	not-anonymous	5	2.5	1.75	not-anonymous	5	4	1	6
2851	1	285	1	2	not-anonymous	5	2.5	1.75	not-anonymous	5	1	4	5
2851	3	285	1	2	not-anonymous	5	2.5	1.75	not-anonymous	5	3	1	4
2851	5	285	1	2	not-anonymous	5	2.5	1.75	not-anonymous	5	5	5	7
2851	2	285	1	2	not-anonymous	5	2.5	1.75	not-anonymous	5	2	4	4
2852	4	285	2	1	selektively-anonymous	5	2.5	1.75	not-anonymous	5	4	1	4
2852	5	285	2	1	selektively-anonymous	5	2.5	1.75	not-anonymous	5	5	2	2
2852	1	285	2	1	selektively-anonymous	5	2.5	1.75	not-anonymous	5	1	5	3
2852	3	285	2	1	selektively-anonymous	5	2.5	1.75	not-anonymous	5	3	1	3
2852	2	285	2	1	selektively-anonymous	5	2.5	1.75	not-anonymous	5	2	5	4
2853	1	285	3	3	anonymous	4	2.5	1.75	not-anonymous	5	1	4	3	2.75	3.5
2853	4	285	3	3	anonymous	4	2.5	1.75	not-anonymous	5	4	3	3	2.75	3.5
2853	3	285	3	3	anonymous	4	2.5	1.75	not-anonymous	5	3	2	3	2.75	3.5
2853	2	285	3	3	anonymous	4	2.5	1.75	not-anonymous	5	2	2	5	2.75	3.5
2871	1	287	1	3	not-anonymous	2	3.25	3.25	not-anonymous	2	1	2	3
2871	2	287	1	3	not-anonymous	2	3.25	3.25	not-anonymous	2	2	7	5
2872	2	287	2	2	selektively-anonymous	2	3.25	3.25	not-anonymous	2	2	4	2
2872	1	287	2	2	selektively-anonymous	2	3.25	3.25	not-anonymous	2	1	4	3
2873	1	287	3	1	anonymous	3	3.25	3.25	not-anonymous	2	1	4	4	4	2.6666667
2873	3	287	3	1	anonymous	3	3.25	3.25	not-anonymous	2	3	4	3	4	2.6666667
2873	2	287	3	1	anonymous	3	3.25	3.25	not-anonymous	2	2	4	1	4	2.6666667
2901	2	290	1	2	selektively-anonymous	4	2.25	3.25	selektively-anonymous	4	2	5	2
2901	1	290	1	2	selektively-anonymous	4	2.25	3.25	selektively-anonymous	4	1	1	7
2901	3	290	1	2	selektively-anonymous	4	2.25	3.25	selektively-anonymous	4	3	7	6
2901	4	290	1	2	selektively-anonymous	4	2.25	3.25	selektively-anonymous	4	4	2	2
2902	2	290	2	1	anonymous	3	2.25	3.25	selektively-anonymous	4	2	5	4
2902	3	290	2	1	anonymous	3	2.25	3.25	selektively-anonymous	4	3	2	1
2902	1	290	2	1	anonymous	3	2.25	3.25	selektively-anonymous	4	1	1	7
2903	2	290	3	3	not-anonymous	3	2.25	3.25	selektively-anonymous	4	2	3	6	2.6666667	3.3333333
2903	1	290	3	3	not-anonymous	3	2.25	3.25	selektively-anonymous	4	1	1	3	2.6666667	3.3333333
2903	3	290	3	3	not-anonymous	3	2.25	3.25	selektively-anonymous	4	3	4	1	2.6666667	3.3333333
2911	2	291	1	1	selektively-anonymous	2	1.5	3	selektively-anonymous	2	2	4	2
2911	1	291	1	1	selektively-anonymous	2	1.5	3	selektively-anonymous	2	1	4	1
2912	1	291	2	3	not-anonymous	3	1.5	3	selektively-anonymous	2	1	6	7
2912	3	291	2	3	not-anonymous	3	1.5	3	selektively-anonymous	2	3	4	3
2912	2	291	2	3	not-anonymous	3	1.5	3	selektively-anonymous	2	2	6	7
2913	1	291	3	2	anonymous	1	1.5	3	selektively-anonymous	2	1	5	2	5	2
2921	2	292	1	3	not-anonymous	3	6	2.5	not-anonymous	3	2	1	6
2921	3	292	1	3	not-anonymous	3	6	2.5	not-anonymous	3	3	1	7
2921	1	292	1	3	not-anonymous	3	6	2.5	not-anonymous	3	1	2	6
2922	2	292	2	1	anonymous	4	6	2.5	not-anonymous	3	2	4	5
2922	3	292	2	1	anonymous	4	6	2.5	not-anonymous	3	3	2	6
2922	1	292	2	1	anonymous	4	6	2.5	not-anonymous	3	1	5	3
2922	4	292	2	1	anonymous	4	6	2.5	not-anonymous	3	4	5	6
2923	2	292	3	2	selektively-anonymous	3	6	2.5	not-anonymous	3	2	4	6	5.3333335	6
2923	3	292	3	2	selektively-anonymous	3	6	2.5	not-anonymous	3	3	7	6	5.3333335	6
2923	1	292	3	2	selektively-anonymous	3	6	2.5	not-anonymous	3	1	5	6	5.3333335	6
2951	7	295	1	1	not-anonymous	10	3.5	3.75	not-anonymous	10	7	7	5
2951	2	295	1	1	not-anonymous	10	3.5	3.75	not-anonymous	10	2	4	1
2951	1	295	1	1	not-anonymous	10	3.5	3.75	not-anonymous	10	1	6	6
2951	3	295	1	1	not-anonymous	10	3.5	3.75	not-anonymous	10	3	2	4
2951	9	295	1	1	not-anonymous	10	3.5	3.75	not-anonymous	10	9	7	1
2951	10	295	1	1	not-anonymous	10	3.5	3.75	not-anonymous	10	10	5	5
2951	6	295	1	1	not-anonymous	10	3.5	3.75	not-anonymous	10	6	3	5
2951	4	295	1	1	not-anonymous	10	3.5	3.75	not-anonymous	10	4	3	7
2951	5	295	1	1	not-anonymous	10	3.5	3.75	not-anonymous	10	5	6	2
2951	8	295	1	1	not-anonymous	10	3.5	3.75	not-anonymous	10	8	4	5
2952	7	295	2	3	selektively-anonymous	10	3.5	3.75	not-anonymous	10	7	3	3
2952	6	295	2	3	selektively-anonymous	10	3.5	3.75	not-anonymous	10	6	1	1
2952	5	295	2	3	selektively-anonymous	10	3.5	3.75	not-anonymous	10	5	4	4
2952	9	295	2	3	selektively-anonymous	10	3.5	3.75	not-anonymous	10	9	5	1
2952	4	295	2	3	selektively-anonymous	10	3.5	3.75	not-anonymous	10	4	3	4
2952	2	295	2	3	selektively-anonymous	10	3.5	3.75	not-anonymous	10	2	4	4
2952	8	295	2	3	selektively-anonymous	10	3.5	3.75	not-anonymous	10	8	3	6
2952	3	295	2	3	selektively-anonymous	10	3.5	3.75	not-anonymous	10	3	6	7
2952	1	295	2	3	selektively-anonymous	10	3.5	3.75	not-anonymous	10	1	1	5
2952	10	295	2	3	selektively-anonymous	10	3.5	3.75	not-anonymous	10	10	3	6
2953	3	295	3	2	anonymous	10	3.5	3.75	not-anonymous	10	3	4	7	5.0999999	3.4000001
2953	9	295	3	2	anonymous	10	3.5	3.75	not-anonymous	10	9	5	3	5.0999999	3.4000001
2953	6	295	3	2	anonymous	10	3.5	3.75	not-anonymous	10	6	5	3	5.0999999	3.4000001
2953	10	295	3	2	anonymous	10	3.5	3.75	not-anonymous	10	10	3	5	5.0999999	3.4000001
2953	7	295	3	2	anonymous	10	3.5	3.75	not-anonymous	10	7	4	1	5.0999999	3.4000001
2953	1	295	3	2	anonymous	10	3.5	3.75	not-anonymous	10	1	7	7	5.0999999	3.4000001
2953	2	295	3	2	anonymous	10	3.5	3.75	not-anonymous	10	2	5	1	5.0999999	3.4000001
2953	4	295	3	2	anonymous	10	3.5	3.75	not-anonymous	10	4	4	3	5.0999999	3.4000001
2953	5	295	3	2	anonymous	10	3.5	3.75	not-anonymous	10	5	7	3	5.0999999	3.4000001
2953	8	295	3	2	anonymous	10	3.5	3.75	not-anonymous	10	8	7	1	5.0999999	3.4000001
2961	3	296	1	3	selektively-anonymous	8	3.5	2.25	selektively-anonymous	8	3	5	2
2961	6	296	1	3	selektively-anonymous	8	3.5	2.25	selektively-anonymous	8	6	1	4
2961	1	296	1	3	selektively-anonymous	8	3.5	2.25	selektively-anonymous	8	1	4	2
2961	7	296	1	3	selektively-anonymous	8	3.5	2.25	selektively-anonymous	8	7	7	4
2961	9	296	1	3	selektively-anonymous	8	3.5	2.25	selektively-anonymous	8	9	2	3
2961	4	296	1	3	selektively-anonymous	8	3.5	2.25	selektively-anonymous	8	4	4	2
2961	8	296	1	3	selektively-anonymous	8	3.5	2.25	selektively-anonymous	8	8	5	4
2961	2	296	1	3	selektively-anonymous	8	3.5	2.25	selektively-anonymous	8	2	1	6
2962	1	296	2	2	anonymous	4	3.5	2.25	selektively-anonymous	8	1	1	2
2962	3	296	2	2	anonymous	4	3.5	2.25	selektively-anonymous	8	3	7	6
2962	2	296	2	2	anonymous	4	3.5	2.25	selektively-anonymous	8	2	4	7
2962	4	296	2	2	anonymous	4	3.5	2.25	selektively-anonymous	8	4	4	3
2963	3	296	3	1	not-anonymous	5	3.5	2.25	selektively-anonymous	8	3	7	5	3.5999999	2.4000001
2963	4	296	3	1	not-anonymous	5	3.5	2.25	selektively-anonymous	8	4	3	1	3.5999999	2.4000001
2963	5	296	3	1	not-anonymous	5	3.5	2.25	selektively-anonymous	8	5	4	1	3.5999999	2.4000001
2963	1	296	3	1	not-anonymous	5	3.5	2.25	selektively-anonymous	8	1	3	1	3.5999999	2.4000001
2963	2	296	3	1	not-anonymous	5	3.5	2.25	selektively-anonymous	8	2	1	4	3.5999999	2.4000001
2971	1	297	1	3	not-anonymous	3	3.25	3.25	not-anonymous	3	1	1	3
2971	3	297	1	3	not-anonymous	3	3.25	3.25	not-anonymous	3	3	4	7
2971	2	297	1	3	not-anonymous	3	3.25	3.25	not-anonymous	3	2	2	7
2972	2	297	2	1	anonymous	3	3.25	3.25	not-anonymous	3	2	2	4
2972	3	297	2	1	anonymous	3	3.25	3.25	not-anonymous	3	3	6	7
2972	1	297	2	1	anonymous	3	3.25	3.25	not-anonymous	3	1	6	2
2973	1	297	3	2	selektively-anonymous	3	3.25	3.25	not-anonymous	3	1	5	7	3.6666667	5.3333335
2973	3	297	3	2	selektively-anonymous	3	3.25	3.25	not-anonymous	3	3	2	6	3.6666667	5.3333335
2973	2	297	3	2	selektively-anonymous	3	3.25	3.25	not-anonymous	3	2	4	3	3.6666667	5.3333335
3003	2	300	3	1	anonymous	2	2.5	3.5	not-anonymous	0	2	7	7	4	5
3003	1	300	3	1	anonymous	2	2.5	3.5	not-anonymous	0	1	1	3	4	5
3011	2	301	1	3	selektively-anonymous	4	3.25	4.25	selektively-anonymous	4	2	3	2
3011	1	301	1	3	selektively-anonymous	4	3.25	4.25	selektively-anonymous	4	1	5	6
3011	4	301	1	3	selektively-anonymous	4	3.25	4.25	selektively-anonymous	4	4	7	3
3011	3	301	1	3	selektively-anonymous	4	3.25	4.25	selektively-anonymous	4	3	2	7
3012	1	301	2	2	anonymous	1	3.25	4.25	selektively-anonymous	4	1	4	1
3013	1	301	3	1	not-anonymous	3	3.25	4.25	selektively-anonymous	4	1	1	1	3.6666667	5
3013	3	301	3	1	not-anonymous	3	3.25	4.25	selektively-anonymous	4	3	5	7	3.6666667	5
3013	2	301	3	1	not-anonymous	3	3.25	4.25	selektively-anonymous	4	2	5	7	3.6666667	5
3031	2	303	1	1	selektively-anonymous	2	1.75	3.25	selektively-anonymous	2	2	7	6
3031	1	303	1	1	selektively-anonymous	2	1.75	3.25	selektively-anonymous	2	1	4	6
3032	2	303	2	3	anonymous	3	1.75	3.25	selektively-anonymous	2	2	3	5
3032	1	303	2	3	anonymous	3	1.75	3.25	selektively-anonymous	2	1	1	4
3032	3	303	2	3	anonymous	3	1.75	3.25	selektively-anonymous	2	3	4	7
3033	2	303	3	2	not-anonymous	2	1.75	3.25	selektively-anonymous	2	2	2	1	4.5	2
3033	1	303	3	2	not-anonymous	2	1.75	3.25	selektively-anonymous	2	1	7	3	4.5	2
3041	2	304	1	3	not-anonymous	2	2.75	4	not-anonymous	2	2	1	4
3041	1	304	1	3	not-anonymous	2	2.75	4	not-anonymous	2	1	4	7
3042	1	304	2	1	selektively-anonymous	1	2.75	4	not-anonymous	2	1	7	2
3051	3	305	1	2	anonymous	3	1.5	1.75	anonymous	3	3	3	6
3051	1	305	1	2	anonymous	3	1.5	1.75	anonymous	3	1	5	5
3051	2	305	1	2	anonymous	3	1.5	1.75	anonymous	3	2	6	4
3052	1	305	2	1	not-anonymous	1	1.5	1.75	anonymous	3	1	6	5
3053	1	305	3	3	selektively-anonymous	2	1.5	1.75	anonymous	3	1	7	3	5	5
3053	2	305	3	3	selektively-anonymous	2	1.5	1.75	anonymous	3	2	3	7	5	5
3061	1	306	1	1	not-anonymous	2	3.25	3.5	not-anonymous	2	1	5	6
3061	2	306	1	1	not-anonymous	2	3.25	3.5	not-anonymous	2	2	1	3
3062	2	306	2	2	anonymous	2	3.25	3.5	not-anonymous	2	2	6	2
3062	1	306	2	2	anonymous	2	3.25	3.5	not-anonymous	2	1	6	6
3063	2	306	3	3	selektively-anonymous	2	3.25	3.5	not-anonymous	2	2	6	4	4.5	2.5
3063	1	306	3	3	selektively-anonymous	2	3.25	3.5	not-anonymous	2	1	3	1	4.5	2.5
3081	2	308	1	1	selektively-anonymous	7	1.5	1.75	selektively-anonymous	7	2	3	3
3081	1	308	1	1	selektively-anonymous	7	1.5	1.75	selektively-anonymous	7	1	1	4
3081	5	308	1	1	selektively-anonymous	7	1.5	1.75	selektively-anonymous	7	5	3	1
3081	6	308	1	1	selektively-anonymous	7	1.5	1.75	selektively-anonymous	7	6	4	3
3081	7	308	1	1	selektively-anonymous	7	1.5	1.75	selektively-anonymous	7	7	1	6
3081	3	308	1	1	selektively-anonymous	7	1.5	1.75	selektively-anonymous	7	3	6	7
3081	4	308	1	1	selektively-anonymous	7	1.5	1.75	selektively-anonymous	7	4	6	6
3082	1	308	2	2	not-anonymous	4	1.5	1.75	selektively-anonymous	7	1	1	2
3082	4	308	2	2	not-anonymous	4	1.5	1.75	selektively-anonymous	7	4	2	1
3082	2	308	2	2	not-anonymous	4	1.5	1.75	selektively-anonymous	7	2	3	4
3082	3	308	2	2	not-anonymous	4	1.5	1.75	selektively-anonymous	7	3	1	1
3083	2	308	3	3	anonymous	4	1.5	1.75	selektively-anonymous	7	2	3	7	2.5	3.75
3083	1	308	3	3	anonymous	4	1.5	1.75	selektively-anonymous	7	1	2	3	2.5	3.75
3083	4	308	3	3	anonymous	4	1.5	1.75	selektively-anonymous	7	4	1	2	2.5	3.75
3083	3	308	3	3	anonymous	4	1.5	1.75	selektively-anonymous	7	3	4	3	2.5	3.75
3091	1	309	1	2	selektively-anonymous	1	3.25	3.25	selektively-anonymous	1	1	4	3
3092	1	309	2	3	anonymous	1	3.25	3.25	selektively-anonymous	1	1	7	5
3093	1	309	3	1	not-anonymous	1	3.25	3.25	selektively-anonymous	1	1	5	7	5	7
3101	1	310	1	3	not-anonymous	4	2.5	2.25	not-anonymous	4	1	2	7
3101	4	310	1	3	not-anonymous	4	2.5	2.25	not-anonymous	4	4	3	4
3101	3	310	1	3	not-anonymous	4	2.5	2.25	not-anonymous	4	3	2	1
3101	2	310	1	3	not-anonymous	4	2.5	2.25	not-anonymous	4	2	4	6
3102	1	310	2	1	selektively-anonymous	3	2.5	2.25	not-anonymous	4	1	4	7
3102	2	310	2	1	selektively-anonymous	3	2.5	2.25	not-anonymous	4	2	6	7
3102	3	310	2	1	selektively-anonymous	3	2.5	2.25	not-anonymous	4	3	1	4
3103	1	310	3	2	anonymous	2	2.5	2.25	not-anonymous	4	1	3	1	3.5	2.5
3103	2	310	3	2	anonymous	2	2.5	2.25	not-anonymous	4	2	4	4	3.5	2.5
3131	10	313	1	2	anonymous	10	2	2	anonymous	10	10	6	7
3131	5	313	1	2	anonymous	10	2	2	anonymous	10	5	5	6
3131	1	313	1	2	anonymous	10	2	2	anonymous	10	1	7	4
3131	3	313	1	2	anonymous	10	2	2	anonymous	10	3	6	5
3131	7	313	1	2	anonymous	10	2	2	anonymous	10	7	7	7
3131	9	313	1	2	anonymous	10	2	2	anonymous	10	9	7	6
3131	8	313	1	2	anonymous	10	2	2	anonymous	10	8	1	2
3131	2	313	1	2	anonymous	10	2	2	anonymous	10	2	3	4
3131	4	313	1	2	anonymous	10	2	2	anonymous	10	4	3	1
3131	6	313	1	2	anonymous	10	2	2	anonymous	10	6	3	7
3132	5	313	2	3	selektively-anonymous	9	2	2	anonymous	10	5	7	5
3132	8	313	2	3	selektively-anonymous	9	2	2	anonymous	10	8	3	1
3132	6	313	2	3	selektively-anonymous	9	2	2	anonymous	10	6	6	6
3132	7	313	2	3	selektively-anonymous	9	2	2	anonymous	10	7	3	3
3132	9	313	2	3	selektively-anonymous	9	2	2	anonymous	10	9	2	1
3132	2	313	2	3	selektively-anonymous	9	2	2	anonymous	10	2	3	5
3132	1	313	2	3	selektively-anonymous	9	2	2	anonymous	10	1	3	6
3132	4	313	2	3	selektively-anonymous	9	2	2	anonymous	10	4	1	2
3132	3	313	2	3	selektively-anonymous	9	2	2	anonymous	10	3	4	7
3133	7	313	3	1	not-anonymous	7	2	2	anonymous	10	7	7	6	4.5714288	4.4285712
3133	2	313	3	1	not-anonymous	7	2	2	anonymous	10	2	1	2	4.5714288	4.4285712
3133	6	313	3	1	not-anonymous	7	2	2	anonymous	10	6	4	4	4.5714288	4.4285712
3133	4	313	3	1	not-anonymous	7	2	2	anonymous	10	4	4	5	4.5714288	4.4285712
3133	1	313	3	1	not-anonymous	7	2	2	anonymous	10	1	7	4	4.5714288	4.4285712
3133	3	313	3	1	not-anonymous	7	2	2	anonymous	10	3	5	7	4.5714288	4.4285712
3133	5	313	3	1	not-anonymous	7	2	2	anonymous	10	5	4	3	4.5714288	4.4285712
3141	4	314	1	3	anonymous	5	5	4.75	anonymous	5	4	3	7
3141	3	314	1	3	anonymous	5	5	4.75	anonymous	5	3	7	2
3141	1	314	1	3	anonymous	5	5	4.75	anonymous	5	1	1	3
3141	5	314	1	3	anonymous	5	5	4.75	anonymous	5	5	4	2
3141	2	314	1	3	anonymous	5	5	4.75	anonymous	5	2	6	3
3142	4	314	2	1	selektively-anonymous	4	5	4.75	anonymous	5	4	7	6
3142	2	314	2	1	selektively-anonymous	4	5	4.75	anonymous	5	2	7	7
3142	3	314	2	1	selektively-anonymous	4	5	4.75	anonymous	5	3	7	6
3142	1	314	2	1	selektively-anonymous	4	5	4.75	anonymous	5	1	5	4
3143	1	314	3	2	not-anonymous	3	5	4.75	anonymous	5	1	5	4	4.3333335	5.3333335
3143	2	314	3	2	not-anonymous	3	5	4.75	anonymous	5	2	6	5	4.3333335	5.3333335
3143	3	314	3	2	not-anonymous	3	5	4.75	anonymous	5	3	2	7	4.3333335	5.3333335
3151	4	315	1	3	selektively-anonymous	10	1	1	selektively-anonymous	10	4	2	2
3151	1	315	1	3	selektively-anonymous	10	1	1	selektively-anonymous	10	1	3	1
3151	6	315	1	3	selektively-anonymous	10	1	1	selektively-anonymous	10	6	6	4
3151	9	315	1	3	selektively-anonymous	10	1	1	selektively-anonymous	10	9	5	6
3151	3	315	1	3	selektively-anonymous	10	1	1	selektively-anonymous	10	3	1	7
3151	8	315	1	3	selektively-anonymous	10	1	1	selektively-anonymous	10	8	3	1
3151	2	315	1	3	selektively-anonymous	10	1	1	selektively-anonymous	10	2	2	2
3151	5	315	1	3	selektively-anonymous	10	1	1	selektively-anonymous	10	5	6	5
3151	7	315	1	3	selektively-anonymous	10	1	1	selektively-anonymous	10	7	4	4
3151	10	315	1	3	selektively-anonymous	10	1	1	selektively-anonymous	10	10	5	3
3152	9	315	2	2	not-anonymous	10	1	1	selektively-anonymous	10	9	6	2
3152	7	315	2	2	not-anonymous	10	1	1	selektively-anonymous	10	7	4	1
3152	1	315	2	2	not-anonymous	10	1	1	selektively-anonymous	10	1	2	2
3152	10	315	2	2	not-anonymous	10	1	1	selektively-anonymous	10	10	1	1
3152	2	315	2	2	not-anonymous	10	1	1	selektively-anonymous	10	2	4	5
3152	3	315	2	2	not-anonymous	10	1	1	selektively-anonymous	10	3	3	5
3152	5	315	2	2	not-anonymous	10	1	1	selektively-anonymous	10	5	7	6
3152	8	315	2	2	not-anonymous	10	1	1	selektively-anonymous	10	8	3	2
3152	6	315	2	2	not-anonymous	10	1	1	selektively-anonymous	10	6	5	6
3152	4	315	2	2	not-anonymous	10	1	1	selektively-anonymous	10	4	3	5
3153	8	315	3	1	anonymous	10	1	1	selektively-anonymous	10	8	4	4	2.9000001	4.4000001
3153	6	315	3	1	anonymous	10	1	1	selektively-anonymous	10	6	3	2	2.9000001	4.4000001
3153	3	315	3	1	anonymous	10	1	1	selektively-anonymous	10	3	4	7	2.9000001	4.4000001
3153	5	315	3	1	anonymous	10	1	1	selektively-anonymous	10	5	5	7	2.9000001	4.4000001
3153	4	315	3	1	anonymous	10	1	1	selektively-anonymous	10	4	2	4	2.9000001	4.4000001
3153	7	315	3	1	anonymous	10	1	1	selektively-anonymous	10	7	1	2	2.9000001	4.4000001
3153	9	315	3	1	anonymous	10	1	1	selektively-anonymous	10	9	3	6	2.9000001	4.4000001
3153	2	315	3	1	anonymous	10	1	1	selektively-anonymous	10	2	1	5	2.9000001	4.4000001
3153	1	315	3	1	anonymous	10	1	1	selektively-anonymous	10	1	5	2	2.9000001	4.4000001
3153	10	315	3	1	anonymous	10	1	1	selektively-anonymous	10	10	1	5	2.9000001	4.4000001
3161	1	316	1	3	selektively-anonymous	5	3.5	4.25	selektively-anonymous	5	1	7	1
3161	3	316	1	3	selektively-anonymous	5	3.5	4.25	selektively-anonymous	5	3	4	6
3161	4	316	1	3	selektively-anonymous	5	3.5	4.25	selektively-anonymous	5	4	3	5
3161	2	316	1	3	selektively-anonymous	5	3.5	4.25	selektively-anonymous	5	2	4	2
3161	5	316	1	3	selektively-anonymous	5	3.5	4.25	selektively-anonymous	5	5	6	7
3162	2	316	2	1	not-anonymous	3	3.5	4.25	selektively-anonymous	5	2	6	4
3162	1	316	2	1	not-anonymous	3	3.5	4.25	selektively-anonymous	5	1	7	7
3162	4	316	2	1	not-anonymous	3	3.5	4.25	selektively-anonymous	5	4	3	7
3163	7	316	3	2	anonymous	4	3.5	4.25	selektively-anonymous	5	7	2	2	2.75	2
3163	5	316	3	2	anonymous	4	3.5	4.25	selektively-anonymous	5	5	6	3	2.75	2
3163	1	316	3	2	anonymous	4	3.5	4.25	selektively-anonymous	5	1	1	1	2.75	2
3163	3	316	3	2	anonymous	4	3.5	4.25	selektively-anonymous	5	3	2	2	2.75	2
3171	3	317	1	1	anonymous	4	4	4.75	anonymous	4	3	3	4
3171	2	317	1	1	anonymous	4	4	4.75	anonymous	4	2	6	7
3171	1	317	1	1	anonymous	4	4	4.75	anonymous	4	1	1	7
3171	4	317	1	1	anonymous	4	4	4.75	anonymous	4	4	1	4
3172	3	317	2	2	not-anonymous	3	4	4.75	anonymous	4	3	3	4
3172	2	317	2	2	not-anonymous	3	4	4.75	anonymous	4	2	6	3
3172	1	317	2	2	not-anonymous	3	4	4.75	anonymous	4	1	4	1
3173	5	317	3	3	selektively-anonymous	5	4	4.75	anonymous	4	5	6	3	5.1999998	4.4000001
3173	1	317	3	3	selektively-anonymous	5	4	4.75	anonymous	4	1	7	3	5.1999998	4.4000001
3173	4	317	3	3	selektively-anonymous	5	4	4.75	anonymous	4	4	1	6	5.1999998	4.4000001
3173	3	317	3	3	selektively-anonymous	5	4	4.75	anonymous	4	3	7	6	5.1999998	4.4000001
3173	2	317	3	3	selektively-anonymous	5	4	4.75	anonymous	4	2	5	4	5.1999998	4.4000001
3181	3	318	1	1	not-anonymous	5	1	1.75	not-anonymous	5	3	1	6
3181	4	318	1	1	not-anonymous	5	1	1.75	not-anonymous	5	4	1	1
3181	5	318	1	1	not-anonymous	5	1	1.75	not-anonymous	5	5	1	4
3181	1	318	1	1	not-anonymous	5	1	1.75	not-anonymous	5	1	3	7
3181	2	318	1	1	not-anonymous	5	1	1.75	not-anonymous	5	2	2	4
3182	3	318	2	3	selektively-anonymous	5	1	1.75	not-anonymous	5	3	1	5
3182	5	318	2	3	selektively-anonymous	5	1	1.75	not-anonymous	5	5	7	1
3182	4	318	2	3	selektively-anonymous	5	1	1.75	not-anonymous	5	4	4	1
3182	1	318	2	3	selektively-anonymous	5	1	1.75	not-anonymous	5	1	6	7
3182	2	318	2	3	selektively-anonymous	5	1	1.75	not-anonymous	5	2	1	3
3183	3	318	3	2	anonymous	5	1	1.75	not-anonymous	5	3	1	3	4.8000002	3.4000001
3183	5	318	3	2	anonymous	5	1	1.75	not-anonymous	5	5	6	7	4.8000002	3.4000001
3183	4	318	3	2	anonymous	5	1	1.75	not-anonymous	5	4	7	5	4.8000002	3.4000001
3183	1	318	3	2	anonymous	5	1	1.75	not-anonymous	5	1	6	1	4.8000002	3.4000001
3183	2	318	3	2	anonymous	5	1	1.75	not-anonymous	5	2	4	1	4.8000002	3.4000001
3211	1	321	1	1	not-anonymous	2	4	6	not-anonymous	2	1	5	2
3211	2	321	1	1	not-anonymous	2	4	6	not-anonymous	2	2	5	7
3212	1	321	2	3	anonymous	2	4	6	not-anonymous	2	1	6	3
3212	2	321	2	3	anonymous	2	4	6	not-anonymous	2	2	3	1
3213	2	321	3	2	selektively-anonymous	3	4	6	not-anonymous	2	2	3	5	3.6666667	2.6666667
3213	3	321	3	2	selektively-anonymous	3	4	6	not-anonymous	2	3	3	2	3.6666667	2.6666667
3213	1	321	3	2	selektively-anonymous	3	4	6	not-anonymous	2	1	5	1	3.6666667	2.6666667
3241	4	324	1	1	anonymous	10	4.25	3	anonymous	10	4	2	7
3241	3	324	1	1	anonymous	10	4.25	3	anonymous	10	3	5	7
3241	1	324	1	1	anonymous	10	4.25	3	anonymous	10	1	5	2
3241	6	324	1	1	anonymous	10	4.25	3	anonymous	10	6	7	5
3241	10	324	1	1	anonymous	10	4.25	3	anonymous	10	10	5	4
3241	7	324	1	1	anonymous	10	4.25	3	anonymous	10	7	5	4
3241	8	324	1	1	anonymous	10	4.25	3	anonymous	10	8	5	1
3241	2	324	1	1	anonymous	10	4.25	3	anonymous	10	2	7	6
3241	9	324	1	1	anonymous	10	4.25	3	anonymous	10	9	1	4
3241	5	324	1	1	anonymous	10	4.25	3	anonymous	10	5	1	2
3242	8	324	2	2	selektively-anonymous	10	4.25	3	anonymous	10	8	5	2
3242	5	324	2	2	selektively-anonymous	10	4.25	3	anonymous	10	5	1	2
3242	4	324	2	2	selektively-anonymous	10	4.25	3	anonymous	10	4	6	4
3242	1	324	2	2	selektively-anonymous	10	4.25	3	anonymous	10	1	7	1
3242	7	324	2	2	selektively-anonymous	10	4.25	3	anonymous	10	7	5	4
3242	10	324	2	2	selektively-anonymous	10	4.25	3	anonymous	10	10	4	1
3242	9	324	2	2	selektively-anonymous	10	4.25	3	anonymous	10	9	1	6
3242	2	324	2	2	selektively-anonymous	10	4.25	3	anonymous	10	2	1	5
3242	3	324	2	2	selektively-anonymous	10	4.25	3	anonymous	10	3	3	4
3242	6	324	2	2	selektively-anonymous	10	4.25	3	anonymous	10	6	2	6
3243	9	324	3	3	not-anonymous	10	4.25	3	anonymous	10	9	6	1	4.4000001	3.7
3243	2	324	3	3	not-anonymous	10	4.25	3	anonymous	10	2	5	6	4.4000001	3.7
3243	8	324	3	3	not-anonymous	10	4.25	3	anonymous	10	8	4	7	4.4000001	3.7
3243	3	324	3	3	not-anonymous	10	4.25	3	anonymous	10	3	5	1	4.4000001	3.7
3243	4	324	3	3	not-anonymous	10	4.25	3	anonymous	10	4	6	6	4.4000001	3.7
3243	1	324	3	3	not-anonymous	10	4.25	3	anonymous	10	1	2	5	4.4000001	3.7
3243	5	324	3	3	not-anonymous	10	4.25	3	anonymous	10	5	5	5	4.4000001	3.7
3243	10	324	3	3	not-anonymous	10	4.25	3	anonymous	10	10	3	2	4.4000001	3.7
3243	6	324	3	3	not-anonymous	10	4.25	3	anonymous	10	6	7	3	4.4000001	3.7
3243	7	324	3	3	not-anonymous	10	4.25	3	anonymous	10	7	1	1	4.4000001	3.7
3321	1	332	1	1	not-anonymous	2	3.75	4.5	not-anonymous	2	1	4	7
3321	2	332	1	1	not-anonymous	2	3.75	4.5	not-anonymous	2	2	2	1
3322	1	332	2	3	selektively-anonymous	2	3.75	4.5	not-anonymous	2	1	4	1
3322	2	332	2	3	selektively-anonymous	2	3.75	4.5	not-anonymous	2	2	2	1
3323	1	332	3	2	anonymous	1	3.75	4.5	not-anonymous	2	1	3	6	3	6
3351	3	335	1	2	not-anonymous	3	1.5	3.25	not-anonymous	3	3	5	4
3351	2	335	1	2	not-anonymous	3	1.5	3.25	not-anonymous	3	2	7	2
3351	1	335	1	2	not-anonymous	3	1.5	3.25	not-anonymous	3	1	3	7
3352	1	335	2	3	selektively-anonymous	3	1.5	3.25	not-anonymous	3	1	2	5
3352	2	335	2	3	selektively-anonymous	3	1.5	3.25	not-anonymous	3	2	1	2
3352	3	335	2	3	selektively-anonymous	3	1.5	3.25	not-anonymous	3	3	3	4
3353	1	335	3	1	anonymous	2	1.5	3.25	not-anonymous	3	1	4	4	4.5	5.5
3353	2	335	3	1	anonymous	2	1.5	3.25	not-anonymous	3	2	5	7	4.5	5.5
3371	3	337	1	3	selektively-anonymous	4	1	2.25	selektively-anonymous	4	3	7	2
3371	2	337	1	3	selektively-anonymous	4	1	2.25	selektively-anonymous	4	2	7	4
3371	1	337	1	3	selektively-anonymous	4	1	2.25	selektively-anonymous	4	1	1	5
3371	4	337	1	3	selektively-anonymous	4	1	2.25	selektively-anonymous	4	4	2	6
3372	3	337	2	2	not-anonymous	3	1	2.25	selektively-anonymous	4	3	7	4
3372	1	337	2	2	not-anonymous	3	1	2.25	selektively-anonymous	4	1	1	5
3372	2	337	2	2	not-anonymous	3	1	2.25	selektively-anonymous	4	2	6	1
3373	3	337	3	1	anonymous	3	1	2.25	selektively-anonymous	4	3	1	6	1	5.3333335
3373	2	337	3	1	anonymous	3	1	2.25	selektively-anonymous	4	2	1	3	1	5.3333335
3373	1	337	3	1	anonymous	3	1	2.25	selektively-anonymous	4	1	1	7	1	5.3333335
3381	3	338	1	1	anonymous	4	2	4.5	anonymous	4	3	1	1
3381	4	338	1	1	anonymous	4	2	4.5	anonymous	4	4	5	3
3381	1	338	1	1	anonymous	4	2	4.5	anonymous	4	1	5	7
3381	2	338	1	1	anonymous	4	2	4.5	anonymous	4	2	4	7
3382	5	338	2	2	not-anonymous	5	2	4.5	anonymous	4	5	2	1
3382	1	338	2	2	not-anonymous	5	2	4.5	anonymous	4	1	7	7
3382	3	338	2	2	not-anonymous	5	2	4.5	anonymous	4	3	5	1
3382	2	338	2	2	not-anonymous	5	2	4.5	anonymous	4	2	6	4
3382	4	338	2	2	not-anonymous	5	2	4.5	anonymous	4	4	4	4
3383	5	338	3	3	selektively-anonymous	5	2	4.5	anonymous	4	5	6	6	5.5999999	4.8000002
3383	1	338	3	3	selektively-anonymous	5	2	4.5	anonymous	4	1	6	4	5.5999999	4.8000002
3383	3	338	3	3	selektively-anonymous	5	2	4.5	anonymous	4	3	4	3	5.5999999	4.8000002
3383	4	338	3	3	selektively-anonymous	5	2	4.5	anonymous	4	4	5	5	5.5999999	4.8000002
3383	2	338	3	3	selektively-anonymous	5	2	4.5	anonymous	4	2	7	6	5.5999999	4.8000002
3391	3	339	1	2	not-anonymous	3	2.5	4	not-anonymous	3	3	7	4
3391	1	339	1	2	not-anonymous	3	2.5	4	not-anonymous	3	1	1	7
3391	2	339	1	2	not-anonymous	3	2.5	4	not-anonymous	3	2	2	6
3392	1	339	2	3	selektively-anonymous	3	2.5	4	not-anonymous	3	1	5	3
3392	2	339	2	3	selektively-anonymous	3	2.5	4	not-anonymous	3	2	1	7
3392	3	339	2	3	selektively-anonymous	3	2.5	4	not-anonymous	3	3	4	4
3393	1	339	3	1	anonymous	3	2.5	4	not-anonymous	3	1	1	7	1.6666666	6
3393	2	339	3	1	anonymous	3	2.5	4	not-anonymous	3	2	3	7	1.6666666	6
3393	3	339	3	1	anonymous	3	2.5	4	not-anonymous	3	3	1	4	1.6666666	6
3401	1	340	1	1	selektively-anonymous	3	4.75	4.75	selektively-anonymous	3	1	7	1
3401	3	340	1	1	selektively-anonymous	3	4.75	4.75	selektively-anonymous	3	3	5	2
3401	2	340	1	1	selektively-anonymous	3	4.75	4.75	selektively-anonymous	3	2	1	1
3402	1	340	2	3	not-anonymous	2	4.75	4.75	selektively-anonymous	3	1	6	5
3402	2	340	2	3	not-anonymous	2	4.75	4.75	selektively-anonymous	3	2	4	7
3403	1	340	3	2	anonymous	1	4.75	4.75	selektively-anonymous	3	1	1	3	1	3
3411	2	341	1	1	selektively-anonymous	3	2	4.5	selektively-anonymous	3	2	4	2
3411	3	341	1	1	selektively-anonymous	3	2	4.5	selektively-anonymous	3	3	6	1
3411	1	341	1	1	selektively-anonymous	3	2	4.5	selektively-anonymous	3	1	4	3
3412	3	341	2	2	anonymous	3	2	4.5	selektively-anonymous	3	3	2	6
3412	2	341	2	2	anonymous	3	2	4.5	selektively-anonymous	3	2	1	3
3412	1	341	2	2	anonymous	3	2	4.5	selektively-anonymous	3	1	1	7
3413	1	341	3	3	not-anonymous	3	2	4.5	selektively-anonymous	3	1	7	4	6.3333335	4.3333335
3413	3	341	3	3	not-anonymous	3	2	4.5	selektively-anonymous	3	3	6	7	6.3333335	4.3333335
3413	2	341	3	3	not-anonymous	3	2	4.5	selektively-anonymous	3	2	6	2	6.3333335	4.3333335
3421	2	342	1	2	not-anonymous	3	2	1.5	not-anonymous	3	2	2	5
3421	1	342	1	2	not-anonymous	3	2	1.5	not-anonymous	3	1	2	5
3421	3	342	1	2	not-anonymous	3	2	1.5	not-anonymous	3	3	5	4
3422	2	342	2	3	selektively-anonymous	2	2	1.5	not-anonymous	3	2	5	6
3422	1	342	2	3	selektively-anonymous	2	2	1.5	not-anonymous	3	1	6	3
3423	1	342	3	1	anonymous	1	2	1.5	not-anonymous	3	1	5	5	5	5
3431	3	343	1	1	not-anonymous	6	2.75	2	not-anonymous	6	3	1	6
3431	2	343	1	1	not-anonymous	6	2.75	2	not-anonymous	6	2	7	3
3431	4	343	1	1	not-anonymous	6	2.75	2	not-anonymous	6	4	6	7
3431	6	343	1	1	not-anonymous	6	2.75	2	not-anonymous	6	6	5	1
3431	1	343	1	1	not-anonymous	6	2.75	2	not-anonymous	6	1	3	3
3431	5	343	1	1	not-anonymous	6	2.75	2	not-anonymous	6	5	4	7
3432	3	343	2	3	anonymous	5	2.75	2	not-anonymous	6	3	4	3
3432	2	343	2	3	anonymous	5	2.75	2	not-anonymous	6	2	1	3
3432	4	343	2	3	anonymous	5	2.75	2	not-anonymous	6	4	1	6
3432	1	343	2	3	anonymous	5	2.75	2	not-anonymous	6	1	1	5
3432	5	343	2	3	anonymous	5	2.75	2	not-anonymous	6	5	2	2
3433	3	343	3	2	selektively-anonymous	4	2.75	2	not-anonymous	6	3	6	5	4.25	4.75
3433	2	343	3	2	selektively-anonymous	4	2.75	2	not-anonymous	6	2	2	3	4.25	4.75
3433	1	343	3	2	selektively-anonymous	4	2.75	2	not-anonymous	6	1	2	7	4.25	4.75
3433	4	343	3	2	selektively-anonymous	4	2.75	2	not-anonymous	6	4	7	4	4.25	4.75
3461	1	346	1	2	anonymous	4	2.5	2.75	anonymous	4	1	3	7
3461	3	346	1	2	anonymous	4	2.5	2.75	anonymous	4	3	5	1
3461	4	346	1	2	anonymous	4	2.5	2.75	anonymous	4	4	3	7
3461	2	346	1	2	anonymous	4	2.5	2.75	anonymous	4	2	1	4
3462	2	346	2	3	selektively-anonymous	2	2.5	2.75	anonymous	4	2	7	5
3462	1	346	2	3	selektively-anonymous	2	2.5	2.75	anonymous	4	1	1	4
3463	2	346	3	1	not-anonymous	2	2.5	2.75	anonymous	4	2	2	2	3	4.5
3463	1	346	3	1	not-anonymous	2	2.5	2.75	anonymous	4	1	4	7	3	4.5
3481	1	348	1	3	not-anonymous	7	1	2.25	not-anonymous	7	1	6	5
3481	4	348	1	3	not-anonymous	7	1	2.25	not-anonymous	7	4	7	6
3481	3	348	1	3	not-anonymous	7	1	2.25	not-anonymous	7	3	1	4
3481	5	348	1	3	not-anonymous	7	1	2.25	not-anonymous	7	5	1	3
3481	6	348	1	3	not-anonymous	7	1	2.25	not-anonymous	7	6	4	6
3481	7	348	1	3	not-anonymous	7	1	2.25	not-anonymous	7	7	3	7
3481	2	348	1	3	not-anonymous	7	1	2.25	not-anonymous	7	2	1	5
3482	1	348	2	1	anonymous	2	1	2.25	not-anonymous	7	1	7	1
3482	2	348	2	1	anonymous	2	1	2.25	not-anonymous	7	2	3	7
3483	2	348	3	2	selektively-anonymous	4	1	2.25	not-anonymous	7	2	4	4	3.25	3.25
3483	3	348	3	2	selektively-anonymous	4	1	2.25	not-anonymous	7	3	4	1	3.25	3.25
3483	1	348	3	2	selektively-anonymous	4	1	2.25	not-anonymous	7	1	1	7	3.25	3.25
3483	4	348	3	2	selektively-anonymous	4	1	2.25	not-anonymous	7	4	4	1	3.25	3.25
3501	3	350	1	3	anonymous	10	4.25	2.5	anonymous	10	3	2	4
3501	2	350	1	3	anonymous	10	4.25	2.5	anonymous	10	2	1	7
3501	10	350	1	3	anonymous	10	4.25	2.5	anonymous	10	10	7	3
3501	7	350	1	3	anonymous	10	4.25	2.5	anonymous	10	7	7	7
3501	4	350	1	3	anonymous	10	4.25	2.5	anonymous	10	4	1	2
3501	6	350	1	3	anonymous	10	4.25	2.5	anonymous	10	6	1	3
3501	9	350	1	3	anonymous	10	4.25	2.5	anonymous	10	9	3	6
3501	1	350	1	3	anonymous	10	4.25	2.5	anonymous	10	1	1	6
3501	8	350	1	3	anonymous	10	4.25	2.5	anonymous	10	8	3	3
3501	5	350	1	3	anonymous	10	4.25	2.5	anonymous	10	5	1	7
3502	6	350	2	1	selektively-anonymous	10	4.25	2.5	anonymous	10	6	3	1
3502	1	350	2	1	selektively-anonymous	10	4.25	2.5	anonymous	10	1	1	5
3502	3	350	2	1	selektively-anonymous	10	4.25	2.5	anonymous	10	3	7	6
3502	5	350	2	1	selektively-anonymous	10	4.25	2.5	anonymous	10	5	4	5
3502	8	350	2	1	selektively-anonymous	10	4.25	2.5	anonymous	10	8	2	5
3502	9	350	2	1	selektively-anonymous	10	4.25	2.5	anonymous	10	9	7	5
3502	2	350	2	1	selektively-anonymous	10	4.25	2.5	anonymous	10	2	4	7
3502	7	350	2	1	selektively-anonymous	10	4.25	2.5	anonymous	10	7	4	1
3502	10	350	2	1	selektively-anonymous	10	4.25	2.5	anonymous	10	10	7	5
3502	4	350	2	1	selektively-anonymous	10	4.25	2.5	anonymous	10	4	5	4
3503	8	350	3	2	not-anonymous	10	4.25	2.5	anonymous	10	8	3	4	3.5999999	3.7
3503	1	350	3	2	not-anonymous	10	4.25	2.5	anonymous	10	1	2	4	3.5999999	3.7
3503	10	350	3	2	not-anonymous	10	4.25	2.5	anonymous	10	10	6	2	3.5999999	3.7
3503	5	350	3	2	not-anonymous	10	4.25	2.5	anonymous	10	5	5	4	3.5999999	3.7
3503	9	350	3	2	not-anonymous	10	4.25	2.5	anonymous	10	9	3	7	3.5999999	3.7
3503	4	350	3	2	not-anonymous	10	4.25	2.5	anonymous	10	4	4	1	3.5999999	3.7
3503	2	350	3	2	not-anonymous	10	4.25	2.5	anonymous	10	2	1	2	3.5999999	3.7
3503	6	350	3	2	not-anonymous	10	4.25	2.5	anonymous	10	6	5	4	3.5999999	3.7
3503	7	350	3	2	not-anonymous	10	4.25	2.5	anonymous	10	7	3	5	3.5999999	3.7
3503	3	350	3	2	not-anonymous	10	4.25	2.5	anonymous	10	3	4	4	3.5999999	3.7
3531	2	353	1	3	not-anonymous	3	2.75	4	not-anonymous	3	2	4	7
3531	1	353	1	3	not-anonymous	3	2.75	4	not-anonymous	3	1	2	6
3531	3	353	1	3	not-anonymous	3	2.75	4	not-anonymous	3	3	1	2
3532	2	353	2	2	anonymous	2	2.75	4	not-anonymous	3	2	5	2
3532	1	353	2	2	anonymous	2	2.75	4	not-anonymous	3	1	4	5
3533	2	353	3	1	selektively-anonymous	3	2.75	4	not-anonymous	3	2	3	6	2.3333333	5.6666665
3533	1	353	3	1	selektively-anonymous	3	2.75	4	not-anonymous	3	1	2	5	2.3333333	5.6666665
3533	3	353	3	1	selektively-anonymous	3	2.75	4	not-anonymous	3	3	2	6	2.3333333	5.6666665
3541	4	354	1	3	not-anonymous	5	5	5.25	not-anonymous	5	4	4	5
3541	5	354	1	3	not-anonymous	5	5	5.25	not-anonymous	5	5	7	1
3541	1	354	1	3	not-anonymous	5	5	5.25	not-anonymous	5	1	1	1
3541	3	354	1	3	not-anonymous	5	5	5.25	not-anonymous	5	3	2	4
3541	2	354	1	3	not-anonymous	5	5	5.25	not-anonymous	5	2	6	7
3542	2	354	2	2	anonymous	2	5	5.25	not-anonymous	5	2	7	3
3542	1	354	2	2	anonymous	2	5	5.25	not-anonymous	5	1	6	4
3543	2	354	3	1	selektively-anonymous	2	5	5.25	not-anonymous	5	2	6	7	4	4
3543	1	354	3	1	selektively-anonymous	2	5	5.25	not-anonymous	5	1	2	1	4	4
3551	3	355	1	2	anonymous	6	2.25	2.75	anonymous	6	3	1	1
3551	6	355	1	2	anonymous	6	2.25	2.75	anonymous	6	6	7	6
3551	2	355	1	2	anonymous	6	2.25	2.75	anonymous	6	2	1	4
3551	1	355	1	2	anonymous	6	2.25	2.75	anonymous	6	1	5	6
3551	5	355	1	2	anonymous	6	2.25	2.75	anonymous	6	5	7	1
3551	4	355	1	2	anonymous	6	2.25	2.75	anonymous	6	4	7	7
3552	5	355	2	3	selektively-anonymous	5	2.25	2.75	anonymous	6	5	3	4
3552	3	355	2	3	selektively-anonymous	5	2.25	2.75	anonymous	6	3	1	3
3552	4	355	2	3	selektively-anonymous	5	2.25	2.75	anonymous	6	4	6	5
3552	2	355	2	3	selektively-anonymous	5	2.25	2.75	anonymous	6	2	5	6
3552	1	355	2	3	selektively-anonymous	5	2.25	2.75	anonymous	6	1	3	7
3553	2	355	3	1	not-anonymous	3	2.25	2.75	anonymous	6	2	2	2	3.6666667	3
3553	3	355	3	1	not-anonymous	3	2.25	2.75	anonymous	6	3	7	6	3.6666667	3
3553	1	355	3	1	not-anonymous	3	2.25	2.75	anonymous	6	1	2	1	3.6666667	3
3561	1	356	1	1	selektively-anonymous	3	2.5	2.5	selektively-anonymous	3	1	7	6
3561	2	356	1	1	selektively-anonymous	3	2.5	2.5	selektively-anonymous	3	2	4	5
3561	3	356	1	1	selektively-anonymous	3	2.5	2.5	selektively-anonymous	3	3	7	4
3562	2	356	2	2	anonymous	3	2.5	2.5	selektively-anonymous	3	2	3	2
3562	3	356	2	2	anonymous	3	2.5	2.5	selektively-anonymous	3	3	1	3
3562	1	356	2	2	anonymous	3	2.5	2.5	selektively-anonymous	3	1	2	5
3563	3	356	3	3	not-anonymous	3	2.5	2.5	selektively-anonymous	3	3	1	3	3.3333333	2.3333333
3563	2	356	3	3	not-anonymous	3	2.5	2.5	selektively-anonymous	3	2	2	3	3.3333333	2.3333333
3563	1	356	3	3	not-anonymous	3	2.5	2.5	selektively-anonymous	3	1	7	1	3.3333333	2.3333333
3581	4	358	1	3	selektively-anonymous	5	1	3.25	selektively-anonymous	5	4	7	3
3581	1	358	1	3	selektively-anonymous	5	1	3.25	selektively-anonymous	5	1	2	3
3581	3	358	1	3	selektively-anonymous	5	1	3.25	selektively-anonymous	5	3	3	5
3581	5	358	1	3	selektively-anonymous	5	1	3.25	selektively-anonymous	5	5	6	5
3581	2	358	1	3	selektively-anonymous	5	1	3.25	selektively-anonymous	5	2	5	6
3582	5	358	2	1	anonymous	5	1	3.25	selektively-anonymous	5	5	2	5
3582	3	358	2	1	anonymous	5	1	3.25	selektively-anonymous	5	3	1	4
3582	2	358	2	1	anonymous	5	1	3.25	selektively-anonymous	5	2	4	6
3582	4	358	2	1	anonymous	5	1	3.25	selektively-anonymous	5	4	7	2
3582	1	358	2	1	anonymous	5	1	3.25	selektively-anonymous	5	1	1	1
3583	1	358	3	2	not-anonymous	1	1	3.25	selektively-anonymous	5	1	1	4	1	4
3591	3	359	1	3	anonymous	3	1.5	2.5	anonymous	3	3	4	5
3591	1	359	1	3	anonymous	3	1.5	2.5	anonymous	3	1	3	4
3591	2	359	1	3	anonymous	3	1.5	2.5	anonymous	3	2	3	7
3592	3	359	2	1	selektively-anonymous	3	1.5	2.5	anonymous	3	3	1	5
3592	1	359	2	1	selektively-anonymous	3	1.5	2.5	anonymous	3	1	5	3
3592	2	359	2	1	selektively-anonymous	3	1.5	2.5	anonymous	3	2	4	1
3593	1	359	3	2	not-anonymous	1	1.5	2.5	anonymous	3	1	3	3	3	3
3611	1	361	1	3	not-anonymous	3	2.5	4.25	not-anonymous	3	1	4	7
3611	2	361	1	3	not-anonymous	3	2.5	4.25	not-anonymous	3	2	2	2
3611	3	361	1	3	not-anonymous	3	2.5	4.25	not-anonymous	3	3	6	7
3612	2	361	2	1	anonymous	4	2.5	4.25	not-anonymous	3	2	5	2
3612	1	361	2	1	anonymous	4	2.5	4.25	not-anonymous	3	1	1	3
3612	3	361	2	1	anonymous	4	2.5	4.25	not-anonymous	3	3	3	7
3612	4	361	2	1	anonymous	4	2.5	4.25	not-anonymous	3	4	7	6
3613	2	361	3	2	selektively-anonymous	3	2.5	4.25	not-anonymous	3	2	7	1	4.6666665	3
3613	3	361	3	2	selektively-anonymous	3	2.5	4.25	not-anonymous	3	3	3	3	4.6666665	3
3613	1	361	3	2	selektively-anonymous	3	2.5	4.25	not-anonymous	3	1	4	5	4.6666665	3
3621	2	362	1	2	anonymous	4	4	3	anonymous	4	2	2	6
3621	4	362	1	2	anonymous	4	4	3	anonymous	4	4	5	1
3621	3	362	1	2	anonymous	4	4	3	anonymous	4	3	1	7
3621	1	362	1	2	anonymous	4	4	3	anonymous	4	1	6	7
3622	1	362	2	3	not-anonymous	2	4	3	anonymous	4	1	2	7
3622	2	362	2	3	not-anonymous	2	4	3	anonymous	4	2	3	5
3623	2	362	3	1	selektively-anonymous	2	4	3	anonymous	4	2	6	2	6	2.5
3623	1	362	3	1	selektively-anonymous	2	4	3	anonymous	4	1	6	3	6	2.5
3631	4	363	1	2	not-anonymous	5	5	4	not-anonymous	5	4	2	4
3631	5	363	1	2	not-anonymous	5	5	4	not-anonymous	5	5	5	3
3631	1	363	1	2	not-anonymous	5	5	4	not-anonymous	5	1	7	7
3631	3	363	1	2	not-anonymous	5	5	4	not-anonymous	5	3	7	1
3631	2	363	1	2	not-anonymous	5	5	4	not-anonymous	5	2	6	4
3632	2	363	2	3	selektively-anonymous	2	5	4	not-anonymous	5	2	6	5
3632	1	363	2	3	selektively-anonymous	2	5	4	not-anonymous	5	1	1	6
3633	2	363	3	1	anonymous	2	5	4	not-anonymous	5	2	4	6	5	6.5
3633	1	363	3	1	anonymous	2	5	4	not-anonymous	5	1	6	7	5	6.5
3651	2	365	1	2	not-anonymous	2	1	2.75	not-anonymous	2	2	7	2
3651	1	365	1	2	not-anonymous	2	1	2.75	not-anonymous	2	1	5	2
3652	2	365	2	3	selektively-anonymous	3	1	2.75	not-anonymous	2	2	3	2
3652	1	365	2	3	selektively-anonymous	3	1	2.75	not-anonymous	2	1	2	2
3652	3	365	2	3	selektively-anonymous	3	1	2.75	not-anonymous	2	3	7	1
3653	1	365	3	1	anonymous	2	1	2.75	not-anonymous	2	1	4	5	4	3
3653	2	365	3	1	anonymous	2	1	2.75	not-anonymous	2	2	4	1	4	3
3671	6	367	1	1	selektively-anonymous	6	3.75	2.75	selektively-anonymous	6	6	3	6
3671	1	367	1	1	selektively-anonymous	6	3.75	2.75	selektively-anonymous	6	1	1	4
3671	4	367	1	1	selektively-anonymous	6	3.75	2.75	selektively-anonymous	6	4	5	7
3671	5	367	1	1	selektively-anonymous	6	3.75	2.75	selektively-anonymous	6	5	6	5
3671	2	367	1	1	selektively-anonymous	6	3.75	2.75	selektively-anonymous	6	2	6	7
3671	3	367	1	1	selektively-anonymous	6	3.75	2.75	selektively-anonymous	6	3	5	6
3672	2	367	2	3	anonymous	7	3.75	2.75	selektively-anonymous	6	2	3	5
3672	3	367	2	3	anonymous	7	3.75	2.75	selektively-anonymous	6	3	2	2
3672	4	367	2	3	anonymous	7	3.75	2.75	selektively-anonymous	6	4	4	3
3672	7	367	2	3	anonymous	7	3.75	2.75	selektively-anonymous	6	7	5	1
3672	6	367	2	3	anonymous	7	3.75	2.75	selektively-anonymous	6	6	1	5
3672	5	367	2	3	anonymous	7	3.75	2.75	selektively-anonymous	6	5	4	6
3672	1	367	2	3	anonymous	7	3.75	2.75	selektively-anonymous	6	1	7	6
3673	1	367	3	2	not-anonymous	6	3.75	2.75	selektively-anonymous	6	1	3	6	2.3333333	2.8333333
3673	5	367	3	2	not-anonymous	6	3.75	2.75	selektively-anonymous	6	5	4	4	2.3333333	2.8333333
3673	6	367	3	2	not-anonymous	6	3.75	2.75	selektively-anonymous	6	6	3	2	2.3333333	2.8333333
3673	3	367	3	2	not-anonymous	6	3.75	2.75	selektively-anonymous	6	3	2	1	2.3333333	2.8333333
3673	4	367	3	2	not-anonymous	6	3.75	2.75	selektively-anonymous	6	4	1	1	2.3333333	2.8333333
3673	2	367	3	2	not-anonymous	6	3.75	2.75	selektively-anonymous	6	2	1	3	2.3333333	2.8333333
3681	5	368	1	3	not-anonymous	5	1.5	4	not-anonymous	5	5	7	2
3681	4	368	1	3	not-anonymous	5	1.5	4	not-anonymous	5	4	1	6
3681	1	368	1	3	not-anonymous	5	1.5	4	not-anonymous	5	1	5	1
3681	3	368	1	3	not-anonymous	5	1.5	4	not-anonymous	5	3	3	6
3681	2	368	1	3	not-anonymous	5	1.5	4	not-anonymous	5	2	7	1
3682	4	368	2	2	selektively-anonymous	4	1.5	4	not-anonymous	5	4	3	6
3682	2	368	2	2	selektively-anonymous	4	1.5	4	not-anonymous	5	2	5	2
3682	3	368	2	2	selektively-anonymous	4	1.5	4	not-anonymous	5	3	7	1
3682	1	368	2	2	selektively-anonymous	4	1.5	4	not-anonymous	5	1	5	2
3683	1	368	3	1	anonymous	5	1.5	4	not-anonymous	5	1	5	6	4	5.5999999
3683	5	368	3	1	anonymous	5	1.5	4	not-anonymous	5	5	6	5	4	5.5999999
3683	3	368	3	1	anonymous	5	1.5	4	not-anonymous	5	3	7	7	4	5.5999999
3683	4	368	3	1	anonymous	5	1.5	4	not-anonymous	5	4	1	4	4	5.5999999
3683	2	368	3	1	anonymous	5	1.5	4	not-anonymous	5	2	1	6	4	5.5999999
3691	1	369	1	2	anonymous	4	3.5	3.25	anonymous	4	1	4	2
3691	2	369	1	2	anonymous	4	3.5	3.25	anonymous	4	2	2	4
3691	4	369	1	2	anonymous	4	3.5	3.25	anonymous	4	4	3	6
3691	3	369	1	2	anonymous	4	3.5	3.25	anonymous	4	3	2	1
3692	3	369	2	1	not-anonymous	3	3.5	3.25	anonymous	4	3	3	7
3692	2	369	2	1	not-anonymous	3	3.5	3.25	anonymous	4	2	1	5
3692	1	369	2	1	not-anonymous	3	3.5	3.25	anonymous	4	1	2	4
3693	2	369	3	3	selektively-anonymous	3	3.5	3.25	anonymous	4	2	7	7	5.3333335	4.6666665
3693	3	369	3	3	selektively-anonymous	3	3.5	3.25	anonymous	4	3	6	4	5.3333335	4.6666665
3693	1	369	3	3	selektively-anonymous	3	3.5	3.25	anonymous	4	1	3	3	5.3333335	4.6666665
3701	2	370	1	2	anonymous	7	2.75	2.25	anonymous	7	2	6	7
3701	7	370	1	2	anonymous	7	2.75	2.25	anonymous	7	7	4	4
3701	3	370	1	2	anonymous	7	2.75	2.25	anonymous	7	3	2	3
3701	5	370	1	2	anonymous	7	2.75	2.25	anonymous	7	5	5	2
3701	4	370	1	2	anonymous	7	2.75	2.25	anonymous	7	4	6	3
3701	1	370	1	2	anonymous	7	2.75	2.25	anonymous	7	1	6	3
3701	6	370	1	2	anonymous	7	2.75	2.25	anonymous	7	6	2	6
3702	2	370	2	3	selektively-anonymous	5	2.75	2.25	anonymous	7	2	4	7
3702	3	370	2	3	selektively-anonymous	5	2.75	2.25	anonymous	7	3	7	3
3702	5	370	2	3	selektively-anonymous	5	2.75	2.25	anonymous	7	5	6	1
3702	4	370	2	3	selektively-anonymous	5	2.75	2.25	anonymous	7	4	4	3
3702	1	370	2	3	selektively-anonymous	5	2.75	2.25	anonymous	7	1	2	6
3703	1	370	3	1	not-anonymous	4	2.75	2.25	anonymous	7	1	6	1	2.75	3
3703	2	370	3	1	not-anonymous	4	2.75	2.25	anonymous	7	2	1	2	2.75	3
3703	4	370	3	1	not-anonymous	4	2.75	2.25	anonymous	7	4	2	4	2.75	3
3703	3	370	3	1	not-anonymous	4	2.75	2.25	anonymous	7	3	2	5	2.75	3
3711	2	371	1	3	anonymous	5	1.5	2.75	anonymous	5	2	5	2
3711	5	371	1	3	anonymous	5	1.5	2.75	anonymous	5	5	5	5
3711	3	371	1	3	anonymous	5	1.5	2.75	anonymous	5	3	1	3
3711	4	371	1	3	anonymous	5	1.5	2.75	anonymous	5	4	5	4
3711	1	371	1	3	anonymous	5	1.5	2.75	anonymous	5	1	2	1
3712	2	371	2	2	selektively-anonymous	2	1.5	2.75	anonymous	5	2	2	5
3712	1	371	2	2	selektively-anonymous	2	1.5	2.75	anonymous	5	1	2	4
3713	1	371	3	1	not-anonymous	2	1.5	2.75	anonymous	5	1	6	5	4	3.5
3713	2	371	3	1	not-anonymous	2	1.5	2.75	anonymous	5	2	2	2	4	3.5
3721	1	372	1	1	anonymous	2	4.75	3.75	anonymous	2	1	4	5
3721	2	372	1	1	anonymous	2	4.75	3.75	anonymous	2	2	5	7
3722	2	372	2	2	not-anonymous	2	4.75	3.75	anonymous	2	2	4	1
3722	1	372	2	2	not-anonymous	2	4.75	3.75	anonymous	2	1	7	6
3723	1	372	3	3	selektively-anonymous	1	4.75	3.75	anonymous	2	1	1	5	1	5
3751	1	375	1	3	selektively-anonymous	2	2.75	2.75	selektively-anonymous	2	1	3	6
3751	2	375	1	3	selektively-anonymous	2	2.75	2.75	selektively-anonymous	2	2	6	6
3752	2	375	2	1	anonymous	2	2.75	2.75	selektively-anonymous	2	2	4	6
3752	1	375	2	1	anonymous	2	2.75	2.75	selektively-anonymous	2	1	7	5
3753	1	375	3	2	not-anonymous	1	2.75	2.75	selektively-anonymous	2	1	6	5	6	5
3761	1	376	1	3	anonymous	4	3.25	3.25	anonymous	4	1	2	6
3761	2	376	1	3	anonymous	4	3.25	3.25	anonymous	4	2	2	5
3761	4	376	1	3	anonymous	4	3.25	3.25	anonymous	4	4	4	4
3761	3	376	1	3	anonymous	4	3.25	3.25	anonymous	4	3	5	3
3762	1	376	2	2	not-anonymous	3	3.25	3.25	anonymous	4	1	5	6
3762	2	376	2	2	not-anonymous	3	3.25	3.25	anonymous	4	2	3	3
3762	3	376	2	2	not-anonymous	3	3.25	3.25	anonymous	4	3	5	7
3763	1	376	3	1	selektively-anonymous	3	3.25	3.25	anonymous	4	1	3	7	3	3.6666667
3763	2	376	3	1	selektively-anonymous	3	3.25	3.25	anonymous	4	2	4	3	3	3.6666667
3763	3	376	3	1	selektively-anonymous	3	3.25	3.25	anonymous	4	3	2	1	3	3.6666667
3771	5	377	1	1	anonymous	6	3	2.5	anonymous	6	5	1	2
3771	6	377	1	1	anonymous	6	3	2.5	anonymous	6	6	3	5
3771	2	377	1	1	anonymous	6	3	2.5	anonymous	6	2	7	4
3771	4	377	1	1	anonymous	6	3	2.5	anonymous	6	4	5	5
3771	3	377	1	1	anonymous	6	3	2.5	anonymous	6	3	4	3
3771	1	377	1	1	anonymous	6	3	2.5	anonymous	6	1	6	3
3772	1	377	2	3	not-anonymous	5	3	2.5	anonymous	6	1	4	1
3772	2	377	2	3	not-anonymous	5	3	2.5	anonymous	6	2	5	6
3772	3	377	2	3	not-anonymous	5	3	2.5	anonymous	6	3	6	4
3772	4	377	2	3	not-anonymous	5	3	2.5	anonymous	6	4	2	6
3772	5	377	2	3	not-anonymous	5	3	2.5	anonymous	6	5	5	7
3773	1	377	3	2	selektively-anonymous	3	3	2.5	anonymous	6	1	5	4	4.3333335	3.3333333
3773	3	377	3	2	selektively-anonymous	3	3	2.5	anonymous	6	3	5	4	4.3333335	3.3333333
3773	2	377	3	2	selektively-anonymous	3	3	2.5	anonymous	6	2	3	2	4.3333335	3.3333333
3781	1	378	1	1	selektively-anonymous	1	5	4	selektively-anonymous	1	1	1	5
3782	1	378	2	2	anonymous	1	5	4	selektively-anonymous	1	1	2	6
3783	1	378	3	3	not-anonymous	1	5	4	selektively-anonymous	1	1	7	4	7	4
3791	2	379	1	1	anonymous	3	1	2.75	anonymous	3	2	4	2
3791	1	379	1	1	anonymous	3	1	2.75	anonymous	3	1	5	5
3791	3	379	1	1	anonymous	3	1	2.75	anonymous	3	3	5	6
3792	2	379	2	2	selektively-anonymous	2	1	2.75	anonymous	3	2	6	7
3792	1	379	2	2	selektively-anonymous	2	1	2.75	anonymous	3	1	6	6
3793	2	379	3	3	not-anonymous	3	1	2.75	anonymous	3	2	2	2	2.3333333	5
3793	1	379	3	3	not-anonymous	3	1	2.75	anonymous	3	1	3	7	2.3333333	5
3793	3	379	3	3	not-anonymous	3	1	2.75	anonymous	3	3	2	6	2.3333333	5
3801	1	380	1	2	selektively-anonymous	1	2	4	selektively-anonymous	1	1	5	6
3802	1	380	2	3	anonymous	1	2	4	selektively-anonymous	1	1	1	5
3803	1	380	3	1	not-anonymous	1	2	4	selektively-anonymous	1	1	3	5	3	5
3811	4	381	1	1	selektively-anonymous	7	3.75	2.25	selektively-anonymous	7	4	3	3
3811	6	381	1	1	selektively-anonymous	7	3.75	2.25	selektively-anonymous	7	6	6	7
3811	7	381	1	1	selektively-anonymous	7	3.75	2.25	selektively-anonymous	7	7	5	3
3811	2	381	1	1	selektively-anonymous	7	3.75	2.25	selektively-anonymous	7	2	1	7
3811	1	381	1	1	selektively-anonymous	7	3.75	2.25	selektively-anonymous	7	1	6	4
3811	3	381	1	1	selektively-anonymous	7	3.75	2.25	selektively-anonymous	7	3	5	4
3811	5	381	1	1	selektively-anonymous	7	3.75	2.25	selektively-anonymous	7	5	4	1
3812	1	381	2	3	anonymous	8	3.75	2.25	selektively-anonymous	7	1	2	6
3812	4	381	2	3	anonymous	8	3.75	2.25	selektively-anonymous	7	4	6	3
3812	6	381	2	3	anonymous	8	3.75	2.25	selektively-anonymous	7	6	3	7
3812	5	381	2	3	anonymous	8	3.75	2.25	selektively-anonymous	7	5	3	1
3812	8	381	2	3	anonymous	8	3.75	2.25	selektively-anonymous	7	8	4	5
3812	3	381	2	3	anonymous	8	3.75	2.25	selektively-anonymous	7	3	3	3
3812	2	381	2	3	anonymous	8	3.75	2.25	selektively-anonymous	7	2	5	4
3812	7	381	2	3	anonymous	8	3.75	2.25	selektively-anonymous	7	7	5	7
3813	3	381	3	2	not-anonymous	5	3.75	2.25	selektively-anonymous	7	3	7	5	3.8	4.4000001
3813	5	381	3	2	not-anonymous	5	3.75	2.25	selektively-anonymous	7	5	2	7	3.8	4.4000001
3813	1	381	3	2	not-anonymous	5	3.75	2.25	selektively-anonymous	7	1	6	4	3.8	4.4000001
3813	2	381	3	2	not-anonymous	5	3.75	2.25	selektively-anonymous	7	2	2	3	3.8	4.4000001
3813	4	381	3	2	not-anonymous	5	3.75	2.25	selektively-anonymous	7	4	2	3	3.8	4.4000001
3821	2	382	1	3	not-anonymous	4	1	1.25	not-anonymous	4	2	2	4
3821	3	382	1	3	not-anonymous	4	1	1.25	not-anonymous	4	3	2	3
3821	4	382	1	3	not-anonymous	4	1	1.25	not-anonymous	4	4	2	3
3821	1	382	1	3	not-anonymous	4	1	1.25	not-anonymous	4	1	1	2
3822	2	382	2	2	selektively-anonymous	3	1	1.25	not-anonymous	4	2	3	5
3822	3	382	2	2	selektively-anonymous	3	1	1.25	not-anonymous	4	3	7	7
3822	1	382	2	2	selektively-anonymous	3	1	1.25	not-anonymous	4	1	5	7
3823	2	382	3	1	anonymous	2	1	1.25	not-anonymous	4	2	6	5	6	3.5
3823	1	382	3	1	anonymous	2	1	1.25	not-anonymous	4	1	6	2	6	3.5
3841	1	384	1	2	anonymous	1	4.5	5.25	anonymous	1	1	2	2
3843	1	384	3	3	selektively-anonymous	1	4.5	5.25	anonymous	1	1	6	3	6	3
3861	2	386	1	1	selektively-anonymous	2	1	2.75	selektively-anonymous	2	2	3	5
3861	1	386	1	1	selektively-anonymous	2	1	2.75	selektively-anonymous	2	1	4	2
3862	1	386	2	2	anonymous	2	1	2.75	selektively-anonymous	2	1	6	2
3862	2	386	2	2	anonymous	2	1	2.75	selektively-anonymous	2	2	1	1
3863	1	386	3	3	not-anonymous	2	1	2.75	selektively-anonymous	2	1	1	4	3	3
3863	2	386	3	3	not-anonymous	2	1	2.75	selektively-anonymous	2	2	5	2	3	3
3961	1	396	1	3	not-anonymous	5	4.25	3.25	not-anonymous	5	1	7	3
3961	4	396	1	3	not-anonymous	5	4.25	3.25	not-anonymous	5	4	2	5
3961	5	396	1	3	not-anonymous	5	4.25	3.25	not-anonymous	5	5	2	6
3961	3	396	1	3	not-anonymous	5	4.25	3.25	not-anonymous	5	3	6	7
3961	2	396	1	3	not-anonymous	5	4.25	3.25	not-anonymous	5	2	5	1
3962	5	396	2	1	anonymous	6	4.25	3.25	not-anonymous	5	5	2	6
3962	2	396	2	1	anonymous	6	4.25	3.25	not-anonymous	5	2	3	7
3962	3	396	2	1	anonymous	6	4.25	3.25	not-anonymous	5	3	7	5
3962	6	396	2	1	anonymous	6	4.25	3.25	not-anonymous	5	6	3	2
3962	4	396	2	1	anonymous	6	4.25	3.25	not-anonymous	5	4	6	7
3962	1	396	2	1	anonymous	6	4.25	3.25	not-anonymous	5	1	4	2
3963	1	396	3	2	selektively-anonymous	3	4.25	3.25	not-anonymous	5	1	3	4	5.3333335	3.6666667
3963	2	396	3	2	selektively-anonymous	3	4.25	3.25	not-anonymous	5	2	7	2	5.3333335	3.6666667
3963	3	396	3	2	selektively-anonymous	3	4.25	3.25	not-anonymous	5	3	6	5	5.3333335	3.6666667
4071	1	407	1	2	selektively-anonymous	3	2	3.5	selektively-anonymous	3	1	2	4
4071	3	407	1	2	selektively-anonymous	3	2	3.5	selektively-anonymous	3	3	1	5
4071	2	407	1	2	selektively-anonymous	3	2	3.5	selektively-anonymous	3	2	5	5
4072	1	407	2	1	not-anonymous	1	2	3.5	selektively-anonymous	3	1	1	3
4073	1	407	3	3	anonymous	2	2	3.5	selektively-anonymous	3	1	1	2	1	3.5
4073	2	407	3	3	anonymous	2	2	3.5	selektively-anonymous	3	2	1	5	1	3.5
4111	1	411	1	3	selektively-anonymous	5	3.5	2.25	selektively-anonymous	5	1	1	6
4111	4	411	1	3	selektively-anonymous	5	3.5	2.25	selektively-anonymous	5	4	1	7
4111	5	411	1	3	selektively-anonymous	5	3.5	2.25	selektively-anonymous	5	5	6	7
4111	3	411	1	3	selektively-anonymous	5	3.5	2.25	selektively-anonymous	5	3	3	4
4111	2	411	1	3	selektively-anonymous	5	3.5	2.25	selektively-anonymous	5	2	1	2
4112	2	411	2	2	anonymous	3	3.5	2.25	selektively-anonymous	5	2	3	7
4112	3	411	2	2	anonymous	3	3.5	2.25	selektively-anonymous	5	3	5	4
4112	1	411	2	2	anonymous	3	3.5	2.25	selektively-anonymous	5	1	3	7
4113	1	411	3	1	not-anonymous	2	3.5	2.25	selektively-anonymous	5	1	1	6	2.5	4
4113	2	411	3	1	not-anonymous	2	3.5	2.25	selektively-anonymous	5	2	4	2	2.5	4
4121	3	412	1	2	anonymous	3	2.25	3.75	anonymous	3	3	6	7
4121	2	412	1	2	anonymous	3	2.25	3.75	anonymous	3	2	1	3
4121	1	412	1	2	anonymous	3	2.25	3.75	anonymous	3	1	7	3
4122	1	412	2	3	not-anonymous	1	2.25	3.75	anonymous	3	1	6	5
4123	1	412	3	1	selektively-anonymous	1	2.25	3.75	anonymous	3	1	6	6	6	6
4131	2	413	1	2	anonymous	3	1	4	anonymous	3	2	3	4
4131	1	413	1	2	anonymous	3	1	4	anonymous	3	1	2	2
4131	3	413	1	2	anonymous	3	1	4	anonymous	3	3	4	7
4132	1	413	2	1	selektively-anonymous	3	1	4	anonymous	3	1	6	2
4132	2	413	2	1	selektively-anonymous	3	1	4	anonymous	3	2	7	3
4132	3	413	2	1	selektively-anonymous	3	1	4	anonymous	3	3	2	1
4133	1	413	3	3	not-anonymous	2	1	4	anonymous	3	1	2	3	4	4
4133	2	413	3	3	not-anonymous	2	1	4	anonymous	3	2	6	5	4	4
4171	4	417	1	1	anonymous	6	2	1.75	anonymous	6	4	1	3
4171	6	417	1	1	anonymous	6	2	1.75	anonymous	6	6	3	1
4171	2	417	1	1	anonymous	6	2	1.75	anonymous	6	2	3	7
4171	3	417	1	1	anonymous	6	2	1.75	anonymous	6	3	5	5
4171	1	417	1	1	anonymous	6	2	1.75	anonymous	6	1	5	3
4171	5	417	1	1	anonymous	6	2	1.75	anonymous	6	5	7	1
4172	2	417	2	2	selektively-anonymous	4	2	1.75	anonymous	6	2	4	2
4172	3	417	2	2	selektively-anonymous	4	2	1.75	anonymous	6	3	1	5
4172	4	417	2	2	selektively-anonymous	4	2	1.75	anonymous	6	4	4	7
4172	1	417	2	2	selektively-anonymous	4	2	1.75	anonymous	6	1	6	3
4173	3	417	3	3	not-anonymous	3	2	1.75	anonymous	6	3	6	5	2.6666667	4.6666665
4173	2	417	3	3	not-anonymous	3	2	1.75	anonymous	6	2	1	4	2.6666667	4.6666665
4173	1	417	3	3	not-anonymous	3	2	1.75	anonymous	6	1	1	5	2.6666667	4.6666665
4261	4	426	1	1	selektively-anonymous	6	2	2.25	selektively-anonymous	6	4	7	4
4261	3	426	1	1	selektively-anonymous	6	2	2.25	selektively-anonymous	6	3	5	2
4261	6	426	1	1	selektively-anonymous	6	2	2.25	selektively-anonymous	6	6	1	1
4261	2	426	1	1	selektively-anonymous	6	2	2.25	selektively-anonymous	6	2	7	3
4261	1	426	1	1	selektively-anonymous	6	2	2.25	selektively-anonymous	6	1	6	4
4261	5	426	1	1	selektively-anonymous	6	2	2.25	selektively-anonymous	6	5	7	1
4262	2	426	2	3	anonymous	4	2	2.25	selektively-anonymous	6	2	5	4
4262	3	426	2	3	anonymous	4	2	2.25	selektively-anonymous	6	3	3	5
4262	1	426	2	3	anonymous	4	2	2.25	selektively-anonymous	6	1	6	4
4262	4	426	2	3	anonymous	4	2	2.25	selektively-anonymous	6	4	5	5
4263	3	426	3	2	not-anonymous	8	2	2.25	selektively-anonymous	6	3	1	1	3.25	4
4263	4	426	3	2	not-anonymous	8	2	2.25	selektively-anonymous	6	4	2	1	3.25	4
4263	7	426	3	2	not-anonymous	8	2	2.25	selektively-anonymous	6	7	3	3	3.25	4
4263	1	426	3	2	not-anonymous	8	2	2.25	selektively-anonymous	6	1	7	7	3.25	4
4263	8	426	3	2	not-anonymous	8	2	2.25	selektively-anonymous	6	8	1	6	3.25	4
4263	6	426	3	2	not-anonymous	8	2	2.25	selektively-anonymous	6	6	6	1	3.25	4
4263	5	426	3	2	not-anonymous	8	2	2.25	selektively-anonymous	6	5	1	6	3.25	4
4263	2	426	3	2	not-anonymous	8	2	2.25	selektively-anonymous	6	2	5	7	3.25	4
4281	4	428	1	2	not-anonymous	4	1.75	2.25	not-anonymous	4	4	1	7
4281	1	428	1	2	not-anonymous	4	1.75	2.25	not-anonymous	4	1	6	3
4281	2	428	1	2	not-anonymous	4	1.75	2.25	not-anonymous	4	2	3	1
4281	3	428	1	2	not-anonymous	4	1.75	2.25	not-anonymous	4	3	4	7
4282	4	428	2	3	anonymous	4	1.75	2.25	not-anonymous	4	4	7	1
4282	3	428	2	3	anonymous	4	1.75	2.25	not-anonymous	4	3	1	7
4282	2	428	2	3	anonymous	4	1.75	2.25	not-anonymous	4	2	7	3
4282	1	428	2	3	anonymous	4	1.75	2.25	not-anonymous	4	1	5	1
4283	4	428	3	1	selektively-anonymous	5	1.75	2.25	not-anonymous	4	4	1	7	3.4000001	5.5999999
4283	2	428	3	1	selektively-anonymous	5	1.75	2.25	not-anonymous	4	2	6	3	3.4000001	5.5999999
4283	3	428	3	1	selektively-anonymous	5	1.75	2.25	not-anonymous	4	3	6	7	3.4000001	5.5999999
4283	1	428	3	1	selektively-anonymous	5	1.75	2.25	not-anonymous	4	1	3	6	3.4000001	5.5999999
4283	5	428	3	1	selektively-anonymous	5	1.75	2.25	not-anonymous	4	5	1	5	3.4000001	5.5999999
4291	1	429	1	3	not-anonymous	1	5.25	3.75	not-anonymous	1	1	3	1
4292	3	429	2	1	selektively-anonymous	3	5.25	3.75	not-anonymous	1	3	7	4
4292	2	429	2	1	selektively-anonymous	3	5.25	3.75	not-anonymous	1	2	4	1
4292	1	429	2	1	selektively-anonymous	3	5.25	3.75	not-anonymous	1	1	4	5
4293	3	429	3	2	anonymous	3	5.25	3.75	not-anonymous	1	3	1	1	3	1
4293	2	429	3	2	anonymous	3	5.25	3.75	not-anonymous	1	2	5	1	3	1
4293	1	429	3	2	anonymous	3	5.25	3.75	not-anonymous	1	1	3	1	3	1
4311	3	431	1	3	selektively-anonymous	3	1	2.5	selektively-anonymous	3	3	4	4
4311	1	431	1	3	selektively-anonymous	3	1	2.5	selektively-anonymous	3	1	3	2
4311	2	431	1	3	selektively-anonymous	3	1	2.5	selektively-anonymous	3	2	3	5
4312	1	431	2	1	anonymous	3	1	2.5	selektively-anonymous	3	1	1	5
4312	2	431	2	1	anonymous	3	1	2.5	selektively-anonymous	3	2	1	4
4312	3	431	2	1	anonymous	3	1	2.5	selektively-anonymous	3	3	7	6
4313	1	431	3	2	not-anonymous	2	1	2.5	selektively-anonymous	3	1	5	1	4.5	1.5
4313	2	431	3	2	not-anonymous	2	1	2.5	selektively-anonymous	3	2	4	2	4.5	1.5
4331	2	433	1	2	anonymous	5	4	3	anonymous	5	2	5	5
4331	5	433	1	2	anonymous	5	4	3	anonymous	5	5	1	4
4331	1	433	1	2	anonymous	5	4	3	anonymous	5	1	3	5
4331	3	433	1	2	anonymous	5	4	3	anonymous	5	3	2	1
4331	4	433	1	2	anonymous	5	4	3	anonymous	5	4	2	5
4332	2	433	2	3	not-anonymous	3	4	3	anonymous	5	2	7	6
4332	3	433	2	3	not-anonymous	3	4	3	anonymous	5	3	3	4
4332	1	433	2	3	not-anonymous	3	4	3	anonymous	5	1	3	7
4333	3	433	3	1	selektively-anonymous	4	4	3	anonymous	5	3	6	7	4.75	4.75
4333	4	433	3	1	selektively-anonymous	4	4	3	anonymous	5	4	3	1	4.75	4.75
4333	1	433	3	1	selektively-anonymous	4	4	3	anonymous	5	1	4	6	4.75	4.75
4333	2	433	3	1	selektively-anonymous	4	4	3	anonymous	5	2	6	5	4.75	4.75
4341	4	434	1	2	not-anonymous	4	1.5	2.25	not-anonymous	4	4	6	7
4341	2	434	1	2	not-anonymous	4	1.5	2.25	not-anonymous	4	2	1	7
4341	3	434	1	2	not-anonymous	4	1.5	2.25	not-anonymous	4	3	5	1
4341	1	434	1	2	not-anonymous	4	1.5	2.25	not-anonymous	4	1	2	2
4342	3	434	2	3	anonymous	6	1.5	2.25	not-anonymous	4	3	3	1
4342	5	434	2	3	anonymous	6	1.5	2.25	not-anonymous	4	5	3	1
4342	4	434	2	3	anonymous	6	1.5	2.25	not-anonymous	4	4	6	2
4342	2	434	2	3	anonymous	6	1.5	2.25	not-anonymous	4	2	5	4
4342	6	434	2	3	anonymous	6	1.5	2.25	not-anonymous	4	6	1	5
4342	1	434	2	3	anonymous	6	1.5	2.25	not-anonymous	4	1	4	2
4343	4	434	3	1	selektively-anonymous	4	1.5	2.25	not-anonymous	4	4	5	3	4.5	2.75
4343	2	434	3	1	selektively-anonymous	4	1.5	2.25	not-anonymous	4	2	6	3	4.5	2.75
4343	1	434	3	1	selektively-anonymous	4	1.5	2.25	not-anonymous	4	1	3	3	4.5	2.75
4343	3	434	3	1	selektively-anonymous	4	1.5	2.25	not-anonymous	4	3	4	2	4.5	2.75
4371	4	437	1	3	not-anonymous	5	1.5	3.75	not-anonymous	5	4	7	6
4371	5	437	1	3	not-anonymous	5	1.5	3.75	not-anonymous	5	5	1	2
4371	2	437	1	3	not-anonymous	5	1.5	3.75	not-anonymous	5	2	3	3
4371	3	437	1	3	not-anonymous	5	1.5	3.75	not-anonymous	5	3	5	4
4371	1	437	1	3	not-anonymous	5	1.5	3.75	not-anonymous	5	1	4	3
4372	2	437	2	1	selektively-anonymous	2	1.5	3.75	not-anonymous	5	2	4	6
4372	1	437	2	1	selektively-anonymous	2	1.5	3.75	not-anonymous	5	1	1	7
4373	3	437	3	2	anonymous	3	1.5	3.75	not-anonymous	5	3	5	7	4	5.3333335
4373	2	437	3	2	anonymous	3	1.5	3.75	not-anonymous	5	2	5	5	4	5.3333335
4373	1	437	3	2	anonymous	3	1.5	3.75	not-anonymous	5	1	2	4	4	5.3333335
4381	5	438	1	3	anonymous	7	3	5	anonymous	7	5	2	7
4381	7	438	1	3	anonymous	7	3	5	anonymous	7	7	2	6
4381	3	438	1	3	anonymous	7	3	5	anonymous	7	3	6	1
4381	4	438	1	3	anonymous	7	3	5	anonymous	7	4	3	6
4381	6	438	1	3	anonymous	7	3	5	anonymous	7	6	6	1
4381	2	438	1	3	anonymous	7	3	5	anonymous	7	2	4	7
4381	1	438	1	3	anonymous	7	3	5	anonymous	7	1	5	6
4382	3	438	2	1	not-anonymous	8	3	5	anonymous	7	3	4	2
4382	7	438	2	1	not-anonymous	8	3	5	anonymous	7	7	5	5
4382	2	438	2	1	not-anonymous	8	3	5	anonymous	7	2	2	3
4382	6	438	2	1	not-anonymous	8	3	5	anonymous	7	6	4	3
4382	8	438	2	1	not-anonymous	8	3	5	anonymous	7	8	3	5
4382	4	438	2	1	not-anonymous	8	3	5	anonymous	7	4	2	1
4382	1	438	2	1	not-anonymous	8	3	5	anonymous	7	1	6	1
4382	5	438	2	1	not-anonymous	8	3	5	anonymous	7	5	4	1
4383	6	438	3	2	selektively-anonymous	8	3	5	anonymous	7	6	2	7	2.75	5
4383	5	438	3	2	selektively-anonymous	8	3	5	anonymous	7	5	5	4	2.75	5
4383	8	438	3	2	selektively-anonymous	8	3	5	anonymous	7	8	2	7	2.75	5
4383	2	438	3	2	selektively-anonymous	8	3	5	anonymous	7	2	2	4	2.75	5
4383	1	438	3	2	selektively-anonymous	8	3	5	anonymous	7	1	2	4	2.75	5
4383	7	438	3	2	selektively-anonymous	8	3	5	anonymous	7	7	6	5	2.75	5
4383	4	438	3	2	selektively-anonymous	8	3	5	anonymous	7	4	1	6	2.75	5
4383	3	438	3	2	selektively-anonymous	8	3	5	anonymous	7	3	2	3	2.75	5
4391	7	439	1	3	not-anonymous	7	1.75	2.25	not-anonymous	7	7	1	2
4391	3	439	1	3	not-anonymous	7	1.75	2.25	not-anonymous	7	3	3	4
4391	5	439	1	3	not-anonymous	7	1.75	2.25	not-anonymous	7	5	1	6
4391	4	439	1	3	not-anonymous	7	1.75	2.25	not-anonymous	7	4	1	4
4391	2	439	1	3	not-anonymous	7	1.75	2.25	not-anonymous	7	2	2	6
4391	1	439	1	3	not-anonymous	7	1.75	2.25	not-anonymous	7	1	2	5
4391	6	439	1	3	not-anonymous	7	1.75	2.25	not-anonymous	7	6	1	6
4392	9	439	2	2	anonymous	10	1.75	2.25	not-anonymous	7	9	7	3
4392	5	439	2	2	anonymous	10	1.75	2.25	not-anonymous	7	5	1	3
4392	8	439	2	2	anonymous	10	1.75	2.25	not-anonymous	7	8	7	7
4392	7	439	2	2	anonymous	10	1.75	2.25	not-anonymous	7	7	4	7
4392	1	439	2	2	anonymous	10	1.75	2.25	not-anonymous	7	1	1	5
4392	3	439	2	2	anonymous	10	1.75	2.25	not-anonymous	7	3	6	1
4392	2	439	2	2	anonymous	10	1.75	2.25	not-anonymous	7	2	4	7
4392	6	439	2	2	anonymous	10	1.75	2.25	not-anonymous	7	6	3	4
4392	10	439	2	2	anonymous	10	1.75	2.25	not-anonymous	7	10	6	1
4392	4	439	2	2	anonymous	10	1.75	2.25	not-anonymous	7	4	5	6
4393	6	439	3	1	selektively-anonymous	10	1.75	2.25	not-anonymous	7	6	4	4	3.9000001	3.9000001
4393	9	439	3	1	selektively-anonymous	10	1.75	2.25	not-anonymous	7	9	3	2	3.9000001	3.9000001
4393	10	439	3	1	selektively-anonymous	10	1.75	2.25	not-anonymous	7	10	7	5	3.9000001	3.9000001
4393	2	439	3	1	selektively-anonymous	10	1.75	2.25	not-anonymous	7	2	4	1	3.9000001	3.9000001
4393	1	439	3	1	selektively-anonymous	10	1.75	2.25	not-anonymous	7	1	4	4	3.9000001	3.9000001
4393	3	439	3	1	selektively-anonymous	10	1.75	2.25	not-anonymous	7	3	6	2	3.9000001	3.9000001
4393	8	439	3	1	selektively-anonymous	10	1.75	2.25	not-anonymous	7	8	1	6	3.9000001	3.9000001
4393	4	439	3	1	selektively-anonymous	10	1.75	2.25	not-anonymous	7	4	3	6	3.9000001	3.9000001
4393	7	439	3	1	selektively-anonymous	10	1.75	2.25	not-anonymous	7	7	3	6	3.9000001	3.9000001
4393	5	439	3	1	selektively-anonymous	10	1.75	2.25	not-anonymous	7	5	4	3	3.9000001	3.9000001
4401	2	440	1	3	anonymous	6	2.75	3.5	anonymous	6	2	2	3
4401	6	440	1	3	anonymous	6	2.75	3.5	anonymous	6	6	1	3
4401	3	440	1	3	anonymous	6	2.75	3.5	anonymous	6	3	4	7
4401	1	440	1	3	anonymous	6	2.75	3.5	anonymous	6	1	4	6
4401	5	440	1	3	anonymous	6	2.75	3.5	anonymous	6	5	3	2
4401	4	440	1	3	anonymous	6	2.75	3.5	anonymous	6	4	6	6
4402	2	440	2	2	selektively-anonymous	4	2.75	3.5	anonymous	6	2	6	2
4402	1	440	2	2	selektively-anonymous	4	2.75	3.5	anonymous	6	1	4	4
4402	3	440	2	2	selektively-anonymous	4	2.75	3.5	anonymous	6	3	3	3
4402	4	440	2	2	selektively-anonymous	4	2.75	3.5	anonymous	6	4	4	5
4403	1	440	3	1	not-anonymous	3	2.75	3.5	anonymous	6	1	6	2	3.6666667	3.3333333
4403	3	440	3	1	not-anonymous	3	2.75	3.5	anonymous	6	3	1	3	3.6666667	3.3333333
4403	2	440	3	1	not-anonymous	3	2.75	3.5	anonymous	6	2	4	5	3.6666667	3.3333333
4411	1	441	1	2	anonymous	3	4.75	2.25	anonymous	3	1	7	3
4411	3	441	1	2	anonymous	3	4.75	2.25	anonymous	3	3	7	7
4411	2	441	1	2	anonymous	3	4.75	2.25	anonymous	3	2	7	1
4412	1	441	2	3	selektively-anonymous	2	4.75	2.25	anonymous	3	1	6	4
4412	2	441	2	3	selektively-anonymous	2	4.75	2.25	anonymous	3	2	7	6
4413	2	441	3	1	not-anonymous	3	4.75	2.25	anonymous	3	2	7	1	5.3333335	4.3333335
4413	1	441	3	1	not-anonymous	3	4.75	2.25	anonymous	3	1	2	7	5.3333335	4.3333335
4413	3	441	3	1	not-anonymous	3	4.75	2.25	anonymous	3	3	7	5	5.3333335	4.3333335
4421	1	442	1	1	anonymous	2	3.5	2	anonymous	2	1	1	1
4421	2	442	1	1	anonymous	2	3.5	2	anonymous	2	2	2	5
4422	1	442	2	2	selektively-anonymous	1	3.5	2	anonymous	2	1	2	5
4423	1	442	3	3	not-anonymous	1	3.5	2	anonymous	2	1	4	2	4	2
4431	1	443	1	1	not-anonymous	8	1	1	not-anonymous	8	1	6	5
4431	4	443	1	1	not-anonymous	8	1	1	not-anonymous	8	4	4	1
4431	8	443	1	1	not-anonymous	8	1	1	not-anonymous	8	8	7	5
4431	7	443	1	1	not-anonymous	8	1	1	not-anonymous	8	7	3	1
4431	6	443	1	1	not-anonymous	8	1	1	not-anonymous	8	6	2	7
4431	2	443	1	1	not-anonymous	8	1	1	not-anonymous	8	2	2	7
4431	3	443	1	1	not-anonymous	8	1	1	not-anonymous	8	3	2	1
4431	5	443	1	1	not-anonymous	8	1	1	not-anonymous	8	5	4	6
4432	4	443	2	3	selektively-anonymous	5	1	1	not-anonymous	8	4	6	4
4432	2	443	2	3	selektively-anonymous	5	1	1	not-anonymous	8	2	3	3
4432	3	443	2	3	selektively-anonymous	5	1	1	not-anonymous	8	3	6	5
4432	5	443	2	3	selektively-anonymous	5	1	1	not-anonymous	8	5	6	1
4432	1	443	2	3	selektively-anonymous	5	1	1	not-anonymous	8	1	1	3
4433	4	443	3	2	anonymous	4	1	1	not-anonymous	8	4	4	6	3.25	3.75
4433	2	443	3	2	anonymous	4	1	1	not-anonymous	8	2	2	2	3.25	3.75
4433	3	443	3	2	anonymous	4	1	1	not-anonymous	8	3	6	1	3.25	3.75
4433	1	443	3	2	anonymous	4	1	1	not-anonymous	8	1	1	6	3.25	3.75
4441	3	444	1	2	anonymous	5	5	4	anonymous	5	3	4	4
4441	5	444	1	2	anonymous	5	5	4	anonymous	5	5	3	7
4441	4	444	1	2	anonymous	5	5	4	anonymous	5	4	2	1
4441	2	444	1	2	anonymous	5	5	4	anonymous	5	2	5	2
4441	1	444	1	2	anonymous	5	5	4	anonymous	5	1	6	7
4442	2	444	2	1	selektively-anonymous	3	5	4	anonymous	5	2	1	3
4442	1	444	2	1	selektively-anonymous	3	5	4	anonymous	5	1	3	5
4442	3	444	2	1	selektively-anonymous	3	5	4	anonymous	5	3	3	2
4443	1	444	3	3	not-anonymous	3	5	4	anonymous	5	1	6	4	5.6666665	3.6666667
4443	3	444	3	3	not-anonymous	3	5	4	anonymous	5	3	6	5	5.6666665	3.6666667
4443	2	444	3	3	not-anonymous	3	5	4	anonymous	5	2	5	2	5.6666665	3.6666667
4451	1	445	1	1	anonymous	5	5	3.75	anonymous	5	1	3	3
4451	5	445	1	1	anonymous	5	5	3.75	anonymous	5	5	2	4
4451	2	445	1	1	anonymous	5	5	3.75	anonymous	5	2	1	3
4451	3	445	1	1	anonymous	5	5	3.75	anonymous	5	3	1	6
4451	4	445	1	1	anonymous	5	5	3.75	anonymous	5	4	3	1
4452	2	445	2	2	selektively-anonymous	2	5	3.75	anonymous	5	2	3	4
4452	1	445	2	2	selektively-anonymous	2	5	3.75	anonymous	5	1	5	4
4453	1	445	3	3	not-anonymous	2	5	3.75	anonymous	5	1	1	4	3	4
4453	2	445	3	3	not-anonymous	2	5	3.75	anonymous	5	2	5	4	3	4
4461	5	446	1	3	selektively-anonymous	10	2.25	1.75	selektively-anonymous	10	5	7	7
4461	2	446	1	3	selektively-anonymous	10	2.25	1.75	selektively-anonymous	10	2	2	7
4461	8	446	1	3	selektively-anonymous	10	2.25	1.75	selektively-anonymous	10	8	1	4
4461	6	446	1	3	selektively-anonymous	10	2.25	1.75	selektively-anonymous	10	6	3	1
4461	10	446	1	3	selektively-anonymous	10	2.25	1.75	selektively-anonymous	10	10	7	6
4461	9	446	1	3	selektively-anonymous	10	2.25	1.75	selektively-anonymous	10	9	2	6
4461	1	446	1	3	selektively-anonymous	10	2.25	1.75	selektively-anonymous	10	1	7	1
4461	4	446	1	3	selektively-anonymous	10	2.25	1.75	selektively-anonymous	10	4	5	7
4461	3	446	1	3	selektively-anonymous	10	2.25	1.75	selektively-anonymous	10	3	3	3
4461	7	446	1	3	selektively-anonymous	10	2.25	1.75	selektively-anonymous	10	7	2	1
4462	3	446	2	1	anonymous	10	2.25	1.75	selektively-anonymous	10	3	5	2
4462	1	446	2	1	anonymous	10	2.25	1.75	selektively-anonymous	10	1	7	1
4462	8	446	2	1	anonymous	10	2.25	1.75	selektively-anonymous	10	8	1	6
4462	5	446	2	1	anonymous	10	2.25	1.75	selektively-anonymous	10	5	6	5
4462	6	446	2	1	anonymous	10	2.25	1.75	selektively-anonymous	10	6	6	3
4462	7	446	2	1	anonymous	10	2.25	1.75	selektively-anonymous	10	7	4	7
4462	4	446	2	1	anonymous	10	2.25	1.75	selektively-anonymous	10	4	1	1
4462	10	446	2	1	anonymous	10	2.25	1.75	selektively-anonymous	10	10	1	5
4462	9	446	2	1	anonymous	10	2.25	1.75	selektively-anonymous	10	9	1	2
4462	2	446	2	1	anonymous	10	2.25	1.75	selektively-anonymous	10	2	1	2
4463	6	446	3	2	not-anonymous	10	2.25	1.75	selektively-anonymous	10	6	6	4	4.6999998	3.3
4463	8	446	3	2	not-anonymous	10	2.25	1.75	selektively-anonymous	10	8	4	1	4.6999998	3.3
4463	10	446	3	2	not-anonymous	10	2.25	1.75	selektively-anonymous	10	10	3	6	4.6999998	3.3
4463	7	446	3	2	not-anonymous	10	2.25	1.75	selektively-anonymous	10	7	3	1	4.6999998	3.3
4463	9	446	3	2	not-anonymous	10	2.25	1.75	selektively-anonymous	10	9	2	6	4.6999998	3.3
4463	5	446	3	2	not-anonymous	10	2.25	1.75	selektively-anonymous	10	5	6	7	4.6999998	3.3
4463	4	446	3	2	not-anonymous	10	2.25	1.75	selektively-anonymous	10	4	4	2	4.6999998	3.3
4463	3	446	3	2	not-anonymous	10	2.25	1.75	selektively-anonymous	10	3	7	2	4.6999998	3.3
4463	1	446	3	2	not-anonymous	10	2.25	1.75	selektively-anonymous	10	1	5	2	4.6999998	3.3
4463	2	446	3	2	not-anonymous	10	2.25	1.75	selektively-anonymous	10	2	7	2	4.6999998	3.3
4471	3	447	1	2	not-anonymous	3	1	2.5	not-anonymous	3	3	1	1
4471	1	447	1	2	not-anonymous	3	1	2.5	not-anonymous	3	1	6	2
4471	2	447	1	2	not-anonymous	3	1	2.5	not-anonymous	3	2	4	2
4472	3	447	2	1	anonymous	3	1	2.5	not-anonymous	3	3	3	7
4472	1	447	2	1	anonymous	3	1	2.5	not-anonymous	3	1	6	2
4472	2	447	2	1	anonymous	3	1	2.5	not-anonymous	3	2	3	2
4473	3	447	3	3	selektively-anonymous	4	1	2.5	not-anonymous	3	3	7	2	5.25	5.25
4473	1	447	3	3	selektively-anonymous	4	1	2.5	not-anonymous	3	1	6	6	5.25	5.25
4473	4	447	3	3	selektively-anonymous	4	1	2.5	not-anonymous	3	4	6	7	5.25	5.25
4473	2	447	3	3	selektively-anonymous	4	1	2.5	not-anonymous	3	2	2	6	5.25	5.25
4481	2	448	1	3	not-anonymous	4	4.25	3	not-anonymous	4	2	5	2
4481	3	448	1	3	not-anonymous	4	4.25	3	not-anonymous	4	3	1	3
4481	1	448	1	3	not-anonymous	4	4.25	3	not-anonymous	4	1	1	4
4481	4	448	1	3	not-anonymous	4	4.25	3	not-anonymous	4	4	5	2
4482	2	448	2	2	anonymous	2	4.25	3	not-anonymous	4	2	1	3
4482	1	448	2	2	anonymous	2	4.25	3	not-anonymous	4	1	2	4
4483	1	448	3	1	selektively-anonymous	2	4.25	3	not-anonymous	4	1	3	3	4	3
4483	2	448	3	1	selektively-anonymous	2	4.25	3	not-anonymous	4	2	5	3	4	3
4501	1	450	1	2	anonymous	4	4.25	2.25	anonymous	4	1	7	1
4501	4	450	1	2	anonymous	4	4.25	2.25	anonymous	4	4	2	5
4501	3	450	1	2	anonymous	4	4.25	2.25	anonymous	4	3	1	2
4501	2	450	1	2	anonymous	4	4.25	2.25	anonymous	4	2	6	2
4502	1	450	2	3	not-anonymous	1	4.25	2.25	anonymous	4	1	3	3
4503	1	450	3	1	selektively-anonymous	1	4.25	2.25	anonymous	4	1	7	2	7	2
4511	9	451	1	3	not-anonymous	10	1	3.25	not-anonymous	10	9	2	5
4511	4	451	1	3	not-anonymous	10	1	3.25	not-anonymous	10	4	6	1
4511	3	451	1	3	not-anonymous	10	1	3.25	not-anonymous	10	3	1	7
4511	5	451	1	3	not-anonymous	10	1	3.25	not-anonymous	10	5	4	2
4511	8	451	1	3	not-anonymous	10	1	3.25	not-anonymous	10	8	2	3
4511	6	451	1	3	not-anonymous	10	1	3.25	not-anonymous	10	6	5	1
4511	7	451	1	3	not-anonymous	10	1	3.25	not-anonymous	10	7	4	3
4511	2	451	1	3	not-anonymous	10	1	3.25	not-anonymous	10	2	5	1
4511	1	451	1	3	not-anonymous	10	1	3.25	not-anonymous	10	1	5	3
4511	10	451	1	3	not-anonymous	10	1	3.25	not-anonymous	10	10	6	1
4512	3	451	2	1	selektively-anonymous	6	1	3.25	not-anonymous	10	3	2	7
4512	5	451	2	1	selektively-anonymous	6	1	3.25	not-anonymous	10	5	6	7
4512	4	451	2	1	selektively-anonymous	6	1	3.25	not-anonymous	10	4	4	1
4512	1	451	2	1	selektively-anonymous	6	1	3.25	not-anonymous	10	1	5	2
4512	2	451	2	1	selektively-anonymous	6	1	3.25	not-anonymous	10	2	6	5
4512	6	451	2	1	selektively-anonymous	6	1	3.25	not-anonymous	10	6	2	4
4513	3	451	3	2	anonymous	10	1	3.25	not-anonymous	10	3	2	5	3.3	2.5999999
4513	5	451	3	2	anonymous	10	1	3.25	not-anonymous	10	5	1	3	3.3	2.5999999
4513	8	451	3	2	anonymous	10	1	3.25	not-anonymous	10	8	7	2	3.3	2.5999999
4513	10	451	3	2	anonymous	10	1	3.25	not-anonymous	10	10	6	2	3.3	2.5999999
4513	1	451	3	2	anonymous	10	1	3.25	not-anonymous	10	1	1	2	3.3	2.5999999
4513	2	451	3	2	anonymous	10	1	3.25	not-anonymous	10	2	3	4	3.3	2.5999999
4513	7	451	3	2	anonymous	10	1	3.25	not-anonymous	10	7	7	1	3.3	2.5999999
4513	9	451	3	2	anonymous	10	1	3.25	not-anonymous	10	9	1	2	3.3	2.5999999
4513	6	451	3	2	anonymous	10	1	3.25	not-anonymous	10	6	2	1	3.3	2.5999999
4513	4	451	3	2	anonymous	10	1	3.25	not-anonymous	10	4	3	4	3.3	2.5999999
4521	1	452	1	3	selektively-anonymous	5	2	2	selektively-anonymous	5	1	1	3
4521	5	452	1	3	selektively-anonymous	5	2	2	selektively-anonymous	5	5	3	3
4521	4	452	1	3	selektively-anonymous	5	2	2	selektively-anonymous	5	4	6	7
4521	3	452	1	3	selektively-anonymous	5	2	2	selektively-anonymous	5	3	1	7
4521	2	452	1	3	selektively-anonymous	5	2	2	selektively-anonymous	5	2	7	3
4522	2	452	2	2	anonymous	5	2	2	selektively-anonymous	5	2	3	5
4522	4	452	2	2	anonymous	5	2	2	selektively-anonymous	5	4	6	2
4522	1	452	2	2	anonymous	5	2	2	selektively-anonymous	5	1	2	1
4522	5	452	2	2	anonymous	5	2	2	selektively-anonymous	5	5	3	1
4522	3	452	2	2	anonymous	5	2	2	selektively-anonymous	5	3	2	2
4523	3	452	3	1	not-anonymous	4	2	2	selektively-anonymous	5	3	7	7	4.5	5.25
4523	2	452	3	1	not-anonymous	4	2	2	selektively-anonymous	5	2	6	7	4.5	5.25
4523	1	452	3	1	not-anonymous	4	2	2	selektively-anonymous	5	1	3	4	4.5	5.25
4523	4	452	3	1	not-anonymous	4	2	2	selektively-anonymous	5	4	2	3	4.5	5.25
4531	2	453	1	3	not-anonymous	6	2.5	2.25	not-anonymous	6	2	7	1
4531	3	453	1	3	not-anonymous	6	2.5	2.25	not-anonymous	6	3	6	2
4531	5	453	1	3	not-anonymous	6	2.5	2.25	not-anonymous	6	5	3	6
4531	1	453	1	3	not-anonymous	6	2.5	2.25	not-anonymous	6	1	5	4
4531	4	453	1	3	not-anonymous	6	2.5	2.25	not-anonymous	6	4	7	3
4531	6	453	1	3	not-anonymous	6	2.5	2.25	not-anonymous	6	6	2	4
4532	1	453	2	2	selektively-anonymous	2	2.5	2.25	not-anonymous	6	1	7	1
4532	2	453	2	2	selektively-anonymous	2	2.5	2.25	not-anonymous	6	2	5	6
4533	2	453	3	1	anonymous	3	2.5	2.25	not-anonymous	6	2	2	7	2	6
4533	1	453	3	1	anonymous	3	2.5	2.25	not-anonymous	6	1	3	6	2	6
4533	3	453	3	1	anonymous	3	2.5	2.25	not-anonymous	6	3	1	5	2	6
4541	1	454	1	3	not-anonymous	4	2.5	3.5	not-anonymous	4	1	3	4
4541	2	454	1	3	not-anonymous	4	2.5	3.5	not-anonymous	4	2	1	1
4541	3	454	1	3	not-anonymous	4	2.5	3.5	not-anonymous	4	3	3	7
4541	4	454	1	3	not-anonymous	4	2.5	3.5	not-anonymous	4	4	2	2
4542	2	454	2	2	anonymous	4	2.5	3.5	not-anonymous	4	2	6	4
4542	3	454	2	2	anonymous	4	2.5	3.5	not-anonymous	4	3	1	3
4542	1	454	2	2	anonymous	4	2.5	3.5	not-anonymous	4	1	7	2
4542	4	454	2	2	anonymous	4	2.5	3.5	not-anonymous	4	4	4	3
4543	5	454	3	1	selektively-anonymous	5	2.5	3.5	not-anonymous	4	5	1	1	3.2	4.5999999
4543	1	454	3	1	selektively-anonymous	5	2.5	3.5	not-anonymous	4	1	2	7	3.2	4.5999999
4543	3	454	3	1	selektively-anonymous	5	2.5	3.5	not-anonymous	4	3	7	6	3.2	4.5999999
4543	4	454	3	1	selektively-anonymous	5	2.5	3.5	not-anonymous	4	4	2	4	3.2	4.5999999
4543	2	454	3	1	selektively-anonymous	5	2.5	3.5	not-anonymous	4	2	4	5	3.2	4.5999999
4561	3	456	1	2	anonymous	3	2.25	3	anonymous	3	3	5	7
4561	2	456	1	2	anonymous	3	2.25	3	anonymous	3	2	4	6
4561	1	456	1	2	anonymous	3	2.25	3	anonymous	3	1	4	7
4562	3	456	2	1	selektively-anonymous	3	2.25	3	anonymous	3	3	1	6
4562	2	456	2	1	selektively-anonymous	3	2.25	3	anonymous	3	2	2	6
4562	1	456	2	1	selektively-anonymous	3	2.25	3	anonymous	3	1	6	6
4563	2	456	3	3	not-anonymous	2	2.25	3	anonymous	3	2	1	1	2	3
4563	1	456	3	3	not-anonymous	2	2.25	3	anonymous	3	1	3	5	2	3
4571	3	457	1	2	selektively-anonymous	5	2.25	2	selektively-anonymous	5	3	4	2
4571	1	457	1	2	selektively-anonymous	5	2.25	2	selektively-anonymous	5	1	1	2
4571	2	457	1	2	selektively-anonymous	5	2.25	2	selektively-anonymous	5	2	2	4
4571	4	457	1	2	selektively-anonymous	5	2.25	2	selektively-anonymous	5	4	6	3
4571	5	457	1	2	selektively-anonymous	5	2.25	2	selektively-anonymous	5	5	5	6
4572	2	457	2	1	not-anonymous	3	2.25	2	selektively-anonymous	5	2	6	1
4572	1	457	2	1	not-anonymous	3	2.25	2	selektively-anonymous	5	1	7	6
4572	3	457	2	1	not-anonymous	3	2.25	2	selektively-anonymous	5	3	2	6
4573	2	457	3	3	anonymous	3	2.25	2	selektively-anonymous	5	2	4	2	2.3333333	3
4573	1	457	3	3	anonymous	3	2.25	2	selektively-anonymous	5	1	1	2	2.3333333	3
4573	3	457	3	3	anonymous	3	2.25	2	selektively-anonymous	5	3	2	5	2.3333333	3
4581	3	458	1	1	not-anonymous	3	2	3	not-anonymous	3	3	6	6
4581	1	458	1	1	not-anonymous	3	2	3	not-anonymous	3	1	3	7
4581	2	458	1	1	not-anonymous	3	2	3	not-anonymous	3	2	6	2
4582	2	458	2	3	selektively-anonymous	2	2	3	not-anonymous	3	2	2	7
4582	1	458	2	3	selektively-anonymous	2	2	3	not-anonymous	3	1	6	1
4583	1	458	3	2	anonymous	2	2	3	not-anonymous	3	1	7	3	5	5
4583	2	458	3	2	anonymous	2	2	3	not-anonymous	3	2	3	7	5	5
4591	2	459	1	2	selektively-anonymous	2	1.75	4.5	selektively-anonymous	2	2	7	5
4591	1	459	1	2	selektively-anonymous	2	1.75	4.5	selektively-anonymous	2	1	5	1
4592	1	459	2	1	not-anonymous	1	1.75	4.5	selektively-anonymous	2	1	7	1
4593	1	459	3	3	anonymous	1	1.75	4.5	selektively-anonymous	2	1	6	7	6	7
4611	1	461	1	3	not-anonymous	2	2	2	not-anonymous	2	1	3	5
4611	2	461	1	3	not-anonymous	2	2	2	not-anonymous	2	2	4	7
4612	2	461	2	1	anonymous	2	2	2	not-anonymous	2	2	5	7
4612	1	461	2	1	anonymous	2	2	2	not-anonymous	2	1	4	5
4613	1	461	3	2	selektively-anonymous	2	2	2	not-anonymous	2	1	3	2	5	3
4613	2	461	3	2	selektively-anonymous	2	2	2	not-anonymous	2	2	7	4	5	3
4621	5	462	1	2	not-anonymous	7	2	3	not-anonymous	7	5	1	7
4621	1	462	1	2	not-anonymous	7	2	3	not-anonymous	7	1	4	2
4621	6	462	1	2	not-anonymous	7	2	3	not-anonymous	7	6	1	1
4621	4	462	1	2	not-anonymous	7	2	3	not-anonymous	7	4	1	4
4621	3	462	1	2	not-anonymous	7	2	3	not-anonymous	7	3	2	5
4621	2	462	1	2	not-anonymous	7	2	3	not-anonymous	7	2	4	6
4621	7	462	1	2	not-anonymous	7	2	3	not-anonymous	7	7	4	6
4622	2	462	2	3	anonymous	7	2	3	not-anonymous	7	2	1	1
4622	1	462	2	3	anonymous	7	2	3	not-anonymous	7	1	5	6
4622	5	462	2	3	anonymous	7	2	3	not-anonymous	7	5	6	5
4622	4	462	2	3	anonymous	7	2	3	not-anonymous	7	4	3	5
4622	7	462	2	3	anonymous	7	2	3	not-anonymous	7	7	5	3
4622	3	462	2	3	anonymous	7	2	3	not-anonymous	7	3	1	4
4622	6	462	2	3	anonymous	7	2	3	not-anonymous	7	6	3	3
4623	2	462	3	1	selektively-anonymous	6	2	3	not-anonymous	7	2	7	1	3.5	4.3333335
4623	5	462	3	1	selektively-anonymous	6	2	3	not-anonymous	7	5	2	5	3.5	4.3333335
4623	6	462	3	1	selektively-anonymous	6	2	3	not-anonymous	7	6	5	6	3.5	4.3333335
4623	1	462	3	1	selektively-anonymous	6	2	3	not-anonymous	7	1	2	4	3.5	4.3333335
4623	3	462	3	1	selektively-anonymous	6	2	3	not-anonymous	7	3	4	7	3.5	4.3333335
4623	4	462	3	1	selektively-anonymous	6	2	3	not-anonymous	7	4	1	3	3.5	4.3333335
4631	5	463	1	1	anonymous	6	1.75	3.25	anonymous	6	5	6	2
4631	3	463	1	1	anonymous	6	1.75	3.25	anonymous	6	3	6	4
4631	1	463	1	1	anonymous	6	1.75	3.25	anonymous	6	1	1	2
4631	6	463	1	1	anonymous	6	1.75	3.25	anonymous	6	6	5	7
4631	2	463	1	1	anonymous	6	1.75	3.25	anonymous	6	2	6	2
4631	4	463	1	1	anonymous	6	1.75	3.25	anonymous	6	4	4	1
4632	4	463	2	3	not-anonymous	9	1.75	3.25	anonymous	6	4	7	5
4632	9	463	2	3	not-anonymous	9	1.75	3.25	anonymous	6	9	2	3
4632	3	463	2	3	not-anonymous	9	1.75	3.25	anonymous	6	3	5	1
4632	8	463	2	3	not-anonymous	9	1.75	3.25	anonymous	6	8	3	1
4632	6	463	2	3	not-anonymous	9	1.75	3.25	anonymous	6	6	4	2
4632	5	463	2	3	not-anonymous	9	1.75	3.25	anonymous	6	5	7	2
4632	7	463	2	3	not-anonymous	9	1.75	3.25	anonymous	6	7	2	7
4632	2	463	2	3	not-anonymous	9	1.75	3.25	anonymous	6	2	5	5
4632	1	463	2	3	not-anonymous	9	1.75	3.25	anonymous	6	1	5	5
4633	1	463	3	2	selektively-anonymous	6	1.75	3.25	anonymous	6	1	1	2	3	4
4633	3	463	3	2	selektively-anonymous	6	1.75	3.25	anonymous	6	3	3	2	3	4
4633	4	463	3	2	selektively-anonymous	6	1.75	3.25	anonymous	6	4	2	5	3	4
4633	5	463	3	2	selektively-anonymous	6	1.75	3.25	anonymous	6	5	7	6	3	4
4633	2	463	3	2	selektively-anonymous	6	1.75	3.25	anonymous	6	2	1	6	3	4
4633	6	463	3	2	selektively-anonymous	6	1.75	3.25	anonymous	6	6	4	3	3	4
4641	2	464	1	3	not-anonymous	4	4.75	4.5	not-anonymous	4	2	6	1
4641	3	464	1	3	not-anonymous	4	4.75	4.5	not-anonymous	4	3	5	5
4641	1	464	1	3	not-anonymous	4	4.75	4.5	not-anonymous	4	1	5	4
4641	4	464	1	3	not-anonymous	4	4.75	4.5	not-anonymous	4	4	6	4
4642	1	464	2	2	anonymous	2	4.75	4.5	not-anonymous	4	1	2	6
4642	2	464	2	2	anonymous	2	4.75	4.5	not-anonymous	4	2	4	5
4643	2	464	3	1	selektively-anonymous	2	4.75	4.5	not-anonymous	4	2	1	5	2.5	3
4643	1	464	3	1	selektively-anonymous	2	4.75	4.5	not-anonymous	4	1	4	1	2.5	3
4661	1	466	1	2	anonymous	3	1	4.25	anonymous	3	1	4	4
4661	2	466	1	2	anonymous	3	1	4.25	anonymous	3	2	6	1
4661	3	466	1	2	anonymous	3	1	4.25	anonymous	3	3	6	5
4663	1	466	3	1	not-anonymous	2	1	4.25	anonymous	3	1	5	7	3.5	5
4663	2	466	3	1	not-anonymous	2	1	4.25	anonymous	3	2	2	3	3.5	5
4691	5	469	1	2	anonymous	5	1	3	anonymous	5	5	4	2
4691	1	469	1	2	anonymous	5	1	3	anonymous	5	1	3	4
4691	3	469	1	2	anonymous	5	1	3	anonymous	5	3	2	6
4691	2	469	1	2	anonymous	5	1	3	anonymous	5	2	5	1
4691	4	469	1	2	anonymous	5	1	3	anonymous	5	4	1	4
4692	1	469	2	3	not-anonymous	2	1	3	anonymous	5	1	6	2
4692	2	469	2	3	not-anonymous	2	1	3	anonymous	5	2	7	7
4693	2	469	3	1	selektively-anonymous	3	1	3	anonymous	5	2	4	3	2.3333333	4.3333335
4693	3	469	3	1	selektively-anonymous	3	1	3	anonymous	5	3	2	5	2.3333333	4.3333335
4693	1	469	3	1	selektively-anonymous	3	1	3	anonymous	5	1	1	5	2.3333333	4.3333335
4701	1	470	1	2	not-anonymous	3	1.75	3.25	not-anonymous	3	1	2	2
4701	3	470	1	2	not-anonymous	3	1.75	3.25	not-anonymous	3	3	3	5
4701	2	470	1	2	not-anonymous	3	1.75	3.25	not-anonymous	3	2	3	4
4702	1	470	2	1	anonymous	2	1.75	3.25	not-anonymous	3	1	4	6
4702	2	470	2	1	anonymous	2	1.75	3.25	not-anonymous	3	2	1	1
4703	1	470	3	3	selektively-anonymous	2	1.75	3.25	not-anonymous	3	1	2	4	3.5	4
4703	2	470	3	3	selektively-anonymous	2	1.75	3.25	not-anonymous	3	2	5	4	3.5	4
4711	1	471	1	3	selektively-anonymous	1	1	4.25	selektively-anonymous	1	1	6	3
4712	1	471	2	2	anonymous	1	1	4.25	selektively-anonymous	1	1	1	6
4713	1	471	3	1	not-anonymous	1	1	4.25	selektively-anonymous	1	1	6	1	6	1
4721	5	472	1	2	anonymous	5	1.75	2.25	anonymous	5	5	2	4
4721	2	472	1	2	anonymous	5	1.75	2.25	anonymous	5	2	5	1
4721	4	472	1	2	anonymous	5	1.75	2.25	anonymous	5	4	3	4
4721	1	472	1	2	anonymous	5	1.75	2.25	anonymous	5	1	3	5
4721	3	472	1	2	anonymous	5	1.75	2.25	anonymous	5	3	5	6
4722	2	472	2	3	selektively-anonymous	4	1.75	2.25	anonymous	5	2	4	4
4722	1	472	2	3	selektively-anonymous	4	1.75	2.25	anonymous	5	1	4	4
4722	4	472	2	3	selektively-anonymous	4	1.75	2.25	anonymous	5	4	7	6
4722	3	472	2	3	selektively-anonymous	4	1.75	2.25	anonymous	5	3	4	2
4723	6	472	3	1	not-anonymous	6	1.75	2.25	anonymous	5	6	7	2	4.5	2.8333333
4723	3	472	3	1	not-anonymous	6	1.75	2.25	anonymous	5	3	1	1	4.5	2.8333333
4723	5	472	3	1	not-anonymous	6	1.75	2.25	anonymous	5	5	4	1	4.5	2.8333333
4723	2	472	3	1	not-anonymous	6	1.75	2.25	anonymous	5	2	2	3	4.5	2.8333333
4723	1	472	3	1	not-anonymous	6	1.75	2.25	anonymous	5	1	6	7	4.5	2.8333333
4723	4	472	3	1	not-anonymous	6	1.75	2.25	anonymous	5	4	7	3	4.5	2.8333333
4731	1	473	1	3	not-anonymous	3	3.25	3.75	not-anonymous	3	1	5	3
4731	2	473	1	3	not-anonymous	3	3.25	3.75	not-anonymous	3	2	6	3
4731	3	473	1	3	not-anonymous	3	3.25	3.75	not-anonymous	3	3	2	5
4732	2	473	2	1	anonymous	2	3.25	3.75	not-anonymous	3	2	6	2
4732	1	473	2	1	anonymous	2	3.25	3.75	not-anonymous	3	1	7	1
4733	2	473	3	2	selektively-anonymous	2	3.25	3.75	not-anonymous	3	2	3	5	4.5	6
4733	1	473	3	2	selektively-anonymous	2	3.25	3.75	not-anonymous	3	1	6	7	4.5	6
4741	2	474	1	2	selektively-anonymous	3	2	3.75	selektively-anonymous	3	2	3	5
4741	3	474	1	2	selektively-anonymous	3	2	3.75	selektively-anonymous	3	3	4	2
4741	1	474	1	2	selektively-anonymous	3	2	3.75	selektively-anonymous	3	1	1	5
4742	1	474	2	3	not-anonymous	3	2	3.75	selektively-anonymous	3	1	6	6
4742	3	474	2	3	not-anonymous	3	2	3.75	selektively-anonymous	3	3	5	7
4742	2	474	2	3	not-anonymous	3	2	3.75	selektively-anonymous	3	2	2	5
4743	2	474	3	1	anonymous	2	2	3.75	selektively-anonymous	3	2	1	1	3	1.5
4743	1	474	3	1	anonymous	2	2	3.75	selektively-anonymous	3	1	5	2	3	1.5
4751	3	475	1	3	selektively-anonymous	10	3.75	3	selektively-anonymous	10	3	4	4
4751	6	475	1	3	selektively-anonymous	10	3.75	3	selektively-anonymous	10	6	7	7
4751	5	475	1	3	selektively-anonymous	10	3.75	3	selektively-anonymous	10	5	1	2
4751	8	475	1	3	selektively-anonymous	10	3.75	3	selektively-anonymous	10	8	5	3
4751	9	475	1	3	selektively-anonymous	10	3.75	3	selektively-anonymous	10	9	5	6
4751	7	475	1	3	selektively-anonymous	10	3.75	3	selektively-anonymous	10	7	6	3
4751	10	475	1	3	selektively-anonymous	10	3.75	3	selektively-anonymous	10	10	2	3
4751	1	475	1	3	selektively-anonymous	10	3.75	3	selektively-anonymous	10	1	5	2
4751	2	475	1	3	selektively-anonymous	10	3.75	3	selektively-anonymous	10	2	5	6
4751	4	475	1	3	selektively-anonymous	10	3.75	3	selektively-anonymous	10	4	4	4
4752	8	475	2	1	anonymous	9	3.75	3	selektively-anonymous	10	8	6	4
4752	6	475	2	1	anonymous	9	3.75	3	selektively-anonymous	10	6	2	1
4752	9	475	2	1	anonymous	9	3.75	3	selektively-anonymous	10	9	4	2
4752	7	475	2	1	anonymous	9	3.75	3	selektively-anonymous	10	7	3	6
4752	2	475	2	1	anonymous	9	3.75	3	selektively-anonymous	10	2	7	1
4752	4	475	2	1	anonymous	9	3.75	3	selektively-anonymous	10	4	7	4
4752	1	475	2	1	anonymous	9	3.75	3	selektively-anonymous	10	1	5	2
4752	3	475	2	1	anonymous	9	3.75	3	selektively-anonymous	10	3	3	5
4752	5	475	2	1	anonymous	9	3.75	3	selektively-anonymous	10	5	6	5
4753	8	475	3	2	not-anonymous	8	3.75	3	selektively-anonymous	10	8	4	5	3.125	4.5
4753	7	475	3	2	not-anonymous	8	3.75	3	selektively-anonymous	10	7	1	1	3.125	4.5
4753	1	475	3	2	not-anonymous	8	3.75	3	selektively-anonymous	10	1	6	4	3.125	4.5
4753	5	475	3	2	not-anonymous	8	3.75	3	selektively-anonymous	10	5	3	6	3.125	4.5
4753	6	475	3	2	not-anonymous	8	3.75	3	selektively-anonymous	10	6	3	7	3.125	4.5
4753	4	475	3	2	not-anonymous	8	3.75	3	selektively-anonymous	10	4	3	5	3.125	4.5
4753	3	475	3	2	not-anonymous	8	3.75	3	selektively-anonymous	10	3	3	3	3.125	4.5
4753	2	475	3	2	not-anonymous	8	3.75	3	selektively-anonymous	10	2	2	5	3.125	4.5
4761	1	476	1	1	not-anonymous	2	3.5	5.5	not-anonymous	2	1	4	2
4761	2	476	1	1	not-anonymous	2	3.5	5.5	not-anonymous	2	2	5	2
4762	1	476	2	3	anonymous	1	3.5	5.5	not-anonymous	2	1	3	5
4763	1	476	3	2	selektively-anonymous	2	3.5	5.5	not-anonymous	2	1	5	2	3	1.5
4763	2	476	3	2	selektively-anonymous	2	3.5	5.5	not-anonymous	2	2	1	1	3	1.5
4771	3	477	1	2	selektively-anonymous	3	4.75	5.25	selektively-anonymous	3	3	6	3
4771	1	477	1	2	selektively-anonymous	3	4.75	5.25	selektively-anonymous	3	1	5	4
4771	2	477	1	2	selektively-anonymous	3	4.75	5.25	selektively-anonymous	3	2	2	3
4772	3	477	2	1	not-anonymous	3	4.75	5.25	selektively-anonymous	3	3	5	2
4772	1	477	2	1	not-anonymous	3	4.75	5.25	selektively-anonymous	3	1	4	4
4772	2	477	2	1	not-anonymous	3	4.75	5.25	selektively-anonymous	3	2	1	1
4773	2	477	3	3	anonymous	2	4.75	5.25	selektively-anonymous	3	2	1	1	2	2.5
4773	1	477	3	3	anonymous	2	4.75	5.25	selektively-anonymous	3	1	3	4	2	2.5
4781	2	478	1	3	selektively-anonymous	4	2.5	2	selektively-anonymous	4	2	2	3
4781	3	478	1	3	selektively-anonymous	4	2.5	2	selektively-anonymous	4	3	5	2
4781	4	478	1	3	selektively-anonymous	4	2.5	2	selektively-anonymous	4	4	2	4
4781	1	478	1	3	selektively-anonymous	4	2.5	2	selektively-anonymous	4	1	1	7
4782	2	478	2	2	not-anonymous	2	2.5	2	selektively-anonymous	4	2	1	2
4782	1	478	2	2	not-anonymous	2	2.5	2	selektively-anonymous	4	1	4	7
4783	1	478	3	1	anonymous	2	2.5	2	selektively-anonymous	4	1	4	4	2.5	4.5
4783	2	478	3	1	anonymous	2	2.5	2	selektively-anonymous	4	2	1	5	2.5	4.5
4791	3	479	1	3	selektively-anonymous	3	4.5	5	selektively-anonymous	3	3	3	3
4791	2	479	1	3	selektively-anonymous	3	4.5	5	selektively-anonymous	3	2	7	2
4791	1	479	1	3	selektively-anonymous	3	4.5	5	selektively-anonymous	3	1	3	6
4792	2	479	2	2	anonymous	2	4.5	5	selektively-anonymous	3	2	3	3
4792	1	479	2	2	anonymous	2	4.5	5	selektively-anonymous	3	1	5	4
4793	1	479	3	1	not-anonymous	2	4.5	5	selektively-anonymous	3	1	3	4	4	3.5
4793	2	479	3	1	not-anonymous	2	4.5	5	selektively-anonymous	3	2	5	3	4	3.5
4801	5	480	1	1	not-anonymous	5	4	4.75	not-anonymous	5	5	3	5
4801	3	480	1	1	not-anonymous	5	4	4.75	not-anonymous	5	3	1	6
4801	4	480	1	1	not-anonymous	5	4	4.75	not-anonymous	5	4	6	6
4801	2	480	1	1	not-anonymous	5	4	4.75	not-anonymous	5	2	4	3
4801	1	480	1	1	not-anonymous	5	4	4.75	not-anonymous	5	1	3	3
4802	1	480	2	3	anonymous	5	4	4.75	not-anonymous	5	1	1	4
4802	3	480	2	3	anonymous	5	4	4.75	not-anonymous	5	3	4	2
4802	2	480	2	3	anonymous	5	4	4.75	not-anonymous	5	2	2	4
4802	5	480	2	3	anonymous	5	4	4.75	not-anonymous	5	5	6	3
4802	4	480	2	3	anonymous	5	4	4.75	not-anonymous	5	4	3	6
4803	5	480	3	2	selektively-anonymous	6	4	4.75	not-anonymous	5	5	6	6	5.8333335	4.8333335
4803	6	480	3	2	selektively-anonymous	6	4	4.75	not-anonymous	5	6	7	7	5.8333335	4.8333335
4803	1	480	3	2	selektively-anonymous	6	4	4.75	not-anonymous	5	1	7	2	5.8333335	4.8333335
4803	4	480	3	2	selektively-anonymous	6	4	4.75	not-anonymous	5	4	6	3	5.8333335	4.8333335
4803	2	480	3	2	selektively-anonymous	6	4	4.75	not-anonymous	5	2	3	5	5.8333335	4.8333335
4803	3	480	3	2	selektively-anonymous	6	4	4.75	not-anonymous	5	3	6	6	5.8333335	4.8333335
4811	3	481	1	1	not-anonymous	5	5	2.5	not-anonymous	5	3	7	6
4811	2	481	1	1	not-anonymous	5	5	2.5	not-anonymous	5	2	4	3
4811	5	481	1	1	not-anonymous	5	5	2.5	not-anonymous	5	5	2	1
4811	1	481	1	1	not-anonymous	5	5	2.5	not-anonymous	5	1	1	6
4811	4	481	1	1	not-anonymous	5	5	2.5	not-anonymous	5	4	7	4
4812	4	481	2	3	anonymous	5	5	2.5	not-anonymous	5	4	4	7
4812	3	481	2	3	anonymous	5	5	2.5	not-anonymous	5	3	5	2
4812	5	481	2	3	anonymous	5	5	2.5	not-anonymous	5	5	7	6
4812	1	481	2	3	anonymous	5	5	2.5	not-anonymous	5	1	6	3
4812	2	481	2	3	anonymous	5	5	2.5	not-anonymous	5	2	3	3
4813	1	481	3	2	selektively-anonymous	5	5	2.5	not-anonymous	5	1	2	6	2.2	4.1999998
4813	2	481	3	2	selektively-anonymous	5	5	2.5	not-anonymous	5	2	2	3	2.2	4.1999998
4813	5	481	3	2	selektively-anonymous	5	5	2.5	not-anonymous	5	5	2	6	2.2	4.1999998
4813	3	481	3	2	selektively-anonymous	5	5	2.5	not-anonymous	5	3	3	1	2.2	4.1999998
4813	4	481	3	2	selektively-anonymous	5	5	2.5	not-anonymous	5	4	2	5	2.2	4.1999998
4821	4	482	1	2	not-anonymous	4	5	3.75	not-anonymous	4	4	2	5
4821	1	482	1	2	not-anonymous	4	5	3.75	not-anonymous	4	1	7	2
4821	3	482	1	2	not-anonymous	4	5	3.75	not-anonymous	4	3	4	1
4821	2	482	1	2	not-anonymous	4	5	3.75	not-anonymous	4	2	5	2
4822	3	482	2	1	selektively-anonymous	4	5	3.75	not-anonymous	4	3	2	2
4822	2	482	2	1	selektively-anonymous	4	5	3.75	not-anonymous	4	2	6	7
4822	4	482	2	1	selektively-anonymous	4	5	3.75	not-anonymous	4	4	7	1
4822	1	482	2	1	selektively-anonymous	4	5	3.75	not-anonymous	4	1	6	3
4823	2	482	3	3	anonymous	3	5	3.75	not-anonymous	4	2	6	4	4	5.3333335
4823	3	482	3	3	anonymous	3	5	3.75	not-anonymous	4	3	2	6	4	5.3333335
4823	1	482	3	3	anonymous	3	5	3.75	not-anonymous	4	1	4	6	4	5.3333335
4831	5	483	1	3	anonymous	5	2.75	3	anonymous	5	5	4	6
4831	2	483	1	3	anonymous	5	2.75	3	anonymous	5	2	7	6
4831	1	483	1	3	anonymous	5	2.75	3	anonymous	5	1	2	3
4831	4	483	1	3	anonymous	5	2.75	3	anonymous	5	4	4	3
4831	3	483	1	3	anonymous	5	2.75	3	anonymous	5	3	2	4
4832	4	483	2	2	not-anonymous	5	2.75	3	anonymous	5	4	4	1
4832	3	483	2	2	not-anonymous	5	2.75	3	anonymous	5	3	5	7
4832	1	483	2	2	not-anonymous	5	2.75	3	anonymous	5	1	3	1
4832	2	483	2	2	not-anonymous	5	2.75	3	anonymous	5	2	4	3
4832	5	483	2	2	not-anonymous	5	2.75	3	anonymous	5	5	2	2
4833	4	483	3	1	selektively-anonymous	4	2.75	3	anonymous	5	4	7	3	4.5	5
4833	1	483	3	1	selektively-anonymous	4	2.75	3	anonymous	5	1	1	6	4.5	5
4833	2	483	3	1	selektively-anonymous	4	2.75	3	anonymous	5	2	3	6	4.5	5
4833	3	483	3	1	selektively-anonymous	4	2.75	3	anonymous	5	3	7	5	4.5	5
4841	1	484	1	1	anonymous	4	3	2.5	anonymous	4	1	6	7
4841	2	484	1	1	anonymous	4	3	2.5	anonymous	4	2	3	5
4841	4	484	1	1	anonymous	4	3	2.5	anonymous	4	4	7	2
4841	3	484	1	1	anonymous	4	3	2.5	anonymous	4	3	1	3
4842	2	484	2	2	not-anonymous	6	3	2.5	anonymous	4	2	1	3
4842	5	484	2	2	not-anonymous	6	3	2.5	anonymous	4	5	3	6
4842	6	484	2	2	not-anonymous	6	3	2.5	anonymous	4	6	1	1
4842	3	484	2	2	not-anonymous	6	3	2.5	anonymous	4	3	5	7
4842	1	484	2	2	not-anonymous	6	3	2.5	anonymous	4	1	7	1
4842	4	484	2	2	not-anonymous	6	3	2.5	anonymous	4	4	7	2
4843	1	484	3	3	selektively-anonymous	5	3	2.5	anonymous	4	1	3	5	3.8	3.2
4843	3	484	3	3	selektively-anonymous	5	3	2.5	anonymous	4	3	1	3	3.8	3.2
4843	4	484	3	3	selektively-anonymous	5	3	2.5	anonymous	4	4	6	4	3.8	3.2
4843	2	484	3	3	selektively-anonymous	5	3	2.5	anonymous	4	2	5	2	3.8	3.2
4843	5	484	3	3	selektively-anonymous	5	3	2.5	anonymous	4	5	4	2	3.8	3.2
4851	1	485	1	1	anonymous	4	4	5.25	anonymous	4	1	4	7
4851	4	485	1	1	anonymous	4	4	5.25	anonymous	4	4	6	4
4851	3	485	1	1	anonymous	4	4	5.25	anonymous	4	3	2	6
4851	2	485	1	1	anonymous	4	4	5.25	anonymous	4	2	3	1
4852	3	485	2	3	not-anonymous	3	4	5.25	anonymous	4	3	5	6
4852	1	485	2	3	not-anonymous	3	4	5.25	anonymous	4	1	5	4
4852	2	485	2	3	not-anonymous	3	4	5.25	anonymous	4	2	1	3
4853	1	485	3	2	selektively-anonymous	4	4	5.25	anonymous	4	1	2	7	3.75	7
4853	2	485	3	2	selektively-anonymous	4	4	5.25	anonymous	4	2	4	7	3.75	7
4853	3	485	3	2	selektively-anonymous	4	4	5.25	anonymous	4	3	6	7	3.75	7
4853	4	485	3	2	selektively-anonymous	4	4	5.25	anonymous	4	4	3	7	3.75	7
4871	4	487	1	1	anonymous	5	3.25	3.75	anonymous	5	4	4	1
4871	3	487	1	1	anonymous	5	3.25	3.75	anonymous	5	3	4	3
4871	5	487	1	1	anonymous	5	3.25	3.75	anonymous	5	5	3	4
4871	1	487	1	1	anonymous	5	3.25	3.75	anonymous	5	1	4	7
4871	2	487	1	1	anonymous	5	3.25	3.75	anonymous	5	2	2	7
4872	2	487	2	2	selektively-anonymous	3	3.25	3.75	anonymous	5	2	5	3
4872	3	487	2	2	selektively-anonymous	3	3.25	3.75	anonymous	5	3	6	6
4872	1	487	2	2	selektively-anonymous	3	3.25	3.75	anonymous	5	1	6	1
4873	1	487	3	3	not-anonymous	2	3.25	3.75	anonymous	5	1	6	2	4.5	4.5
4873	2	487	3	3	not-anonymous	2	3.25	3.75	anonymous	5	2	3	7	4.5	4.5
4881	5	488	1	1	anonymous	5	1.5	4.25	anonymous	5	5	4	5
4881	1	488	1	1	anonymous	5	1.5	4.25	anonymous	5	1	1	5
4881	3	488	1	1	anonymous	5	1.5	4.25	anonymous	5	3	5	3
4881	2	488	1	1	anonymous	5	1.5	4.25	anonymous	5	2	5	1
4881	4	488	1	1	anonymous	5	1.5	4.25	anonymous	5	4	6	5
4882	1	488	2	2	selektively-anonymous	5	1.5	4.25	anonymous	5	1	5	4
4882	5	488	2	2	selektively-anonymous	5	1.5	4.25	anonymous	5	5	2	5
4882	3	488	2	2	selektively-anonymous	5	1.5	4.25	anonymous	5	3	4	2
4882	4	488	2	2	selektively-anonymous	5	1.5	4.25	anonymous	5	4	6	6
4882	2	488	2	2	selektively-anonymous	5	1.5	4.25	anonymous	5	2	3	3
4883	2	488	3	3	not-anonymous	2	1.5	4.25	anonymous	5	2	1	3	1	3
4883	1	488	3	3	not-anonymous	2	1.5	4.25	anonymous	5	1	1	3	1	3
4891	2	489	1	2	selektively-anonymous	3	5.25	4	selektively-anonymous	3	2	6	3
4891	1	489	1	2	selektively-anonymous	3	5.25	4	selektively-anonymous	3	1	7	4
4891	3	489	1	2	selektively-anonymous	3	5.25	4	selektively-anonymous	3	3	3	4
4892	1	489	2	3	anonymous	1	5.25	4	selektively-anonymous	3	1	1	3
4893	2	489	3	1	not-anonymous	2	5.25	4	selektively-anonymous	3	2	4	2	4.5	4.5
4893	1	489	3	1	not-anonymous	2	5.25	4	selektively-anonymous	3	1	5	7	4.5	4.5
4901	2	490	1	2	anonymous	5	4.5	3.75	anonymous	5	2	4	6
4901	5	490	1	2	anonymous	5	4.5	3.75	anonymous	5	5	3	3
4901	1	490	1	2	anonymous	5	4.5	3.75	anonymous	5	1	7	7
4901	3	490	1	2	anonymous	5	4.5	3.75	anonymous	5	3	3	2
4901	4	490	1	2	anonymous	5	4.5	3.75	anonymous	5	4	1	2
4902	1	490	2	3	not-anonymous	3	4.5	3.75	anonymous	5	1	2	4
4902	2	490	2	3	not-anonymous	3	4.5	3.75	anonymous	5	2	1	3
4902	3	490	2	3	not-anonymous	3	4.5	3.75	anonymous	5	3	7	5
4903	1	490	3	1	selektively-anonymous	3	4.5	3.75	anonymous	5	1	5	6	4.3333335	6
4903	3	490	3	1	selektively-anonymous	3	4.5	3.75	anonymous	5	3	7	6	4.3333335	6
4903	2	490	3	1	selektively-anonymous	3	4.5	3.75	anonymous	5	2	1	6	4.3333335	6
4911	3	491	1	3	selektively-anonymous	6	1.75	1.5	selektively-anonymous	6	3	4	4
4911	4	491	1	3	selektively-anonymous	6	1.75	1.5	selektively-anonymous	6	4	7	6
4911	2	491	1	3	selektively-anonymous	6	1.75	1.5	selektively-anonymous	6	2	5	4
4911	6	491	1	3	selektively-anonymous	6	1.75	1.5	selektively-anonymous	6	6	3	4
4911	1	491	1	3	selektively-anonymous	6	1.75	1.5	selektively-anonymous	6	1	7	2
4911	5	491	1	3	selektively-anonymous	6	1.75	1.5	selektively-anonymous	6	5	1	1
4912	4	491	2	1	anonymous	6	1.75	1.5	selektively-anonymous	6	4	2	7
4912	2	491	2	1	anonymous	6	1.75	1.5	selektively-anonymous	6	2	5	3
4912	3	491	2	1	anonymous	6	1.75	1.5	selektively-anonymous	6	3	1	6
4912	5	491	2	1	anonymous	6	1.75	1.5	selektively-anonymous	6	5	5	3
4912	1	491	2	1	anonymous	6	1.75	1.5	selektively-anonymous	6	1	2	5
4912	6	491	2	1	anonymous	6	1.75	1.5	selektively-anonymous	6	6	2	5
4913	1	491	3	2	not-anonymous	5	1.75	1.5	selektively-anonymous	6	1	6	6	4.8000002	3.8
4913	3	491	3	2	not-anonymous	5	1.75	1.5	selektively-anonymous	6	3	7	5	4.8000002	3.8
4913	5	491	3	2	not-anonymous	5	1.75	1.5	selektively-anonymous	6	5	5	1	4.8000002	3.8
4913	2	491	3	2	not-anonymous	5	1.75	1.5	selektively-anonymous	6	2	1	1	4.8000002	3.8
4913	4	491	3	2	not-anonymous	5	1.75	1.5	selektively-anonymous	6	4	5	6	4.8000002	3.8
4921	7	492	1	2	anonymous	10	3.5	4.5	anonymous	10	7	2	2
4921	1	492	1	2	anonymous	10	3.5	4.5	anonymous	10	1	4	7
4921	5	492	1	2	anonymous	10	3.5	4.5	anonymous	10	5	4	6
4921	4	492	1	2	anonymous	10	3.5	4.5	anonymous	10	4	5	7
4921	3	492	1	2	anonymous	10	3.5	4.5	anonymous	10	3	3	4
4921	9	492	1	2	anonymous	10	3.5	4.5	anonymous	10	9	3	2
4921	6	492	1	2	anonymous	10	3.5	4.5	anonymous	10	6	2	4
4921	8	492	1	2	anonymous	10	3.5	4.5	anonymous	10	8	6	3
4921	2	492	1	2	anonymous	10	3.5	4.5	anonymous	10	2	5	6
4921	10	492	1	2	anonymous	10	3.5	4.5	anonymous	10	10	2	1
4922	4	492	2	3	selektively-anonymous	10	3.5	4.5	anonymous	10	4	1	7
4922	1	492	2	3	selektively-anonymous	10	3.5	4.5	anonymous	10	1	1	1
4922	6	492	2	3	selektively-anonymous	10	3.5	4.5	anonymous	10	6	5	5
4922	5	492	2	3	selektively-anonymous	10	3.5	4.5	anonymous	10	5	5	2
4922	7	492	2	3	selektively-anonymous	10	3.5	4.5	anonymous	10	7	2	4
4922	9	492	2	3	selektively-anonymous	10	3.5	4.5	anonymous	10	9	6	1
4922	8	492	2	3	selektively-anonymous	10	3.5	4.5	anonymous	10	8	2	6
4922	2	492	2	3	selektively-anonymous	10	3.5	4.5	anonymous	10	2	3	1
4922	10	492	2	3	selektively-anonymous	10	3.5	4.5	anonymous	10	10	2	5
4922	3	492	2	3	selektively-anonymous	10	3.5	4.5	anonymous	10	3	4	3
4923	2	492	3	1	not-anonymous	10	3.5	4.5	anonymous	10	2	4	6	3.8	3.7
4923	4	492	3	1	not-anonymous	10	3.5	4.5	anonymous	10	4	6	1	3.8	3.7
4923	5	492	3	1	not-anonymous	10	3.5	4.5	anonymous	10	5	2	5	3.8	3.7
4923	7	492	3	1	not-anonymous	10	3.5	4.5	anonymous	10	7	4	1	3.8	3.7
4923	6	492	3	1	not-anonymous	10	3.5	4.5	anonymous	10	6	7	4	3.8	3.7
4923	3	492	3	1	not-anonymous	10	3.5	4.5	anonymous	10	3	2	4	3.8	3.7
4923	1	492	3	1	not-anonymous	10	3.5	4.5	anonymous	10	1	2	4	3.8	3.7
4923	10	492	3	1	not-anonymous	10	3.5	4.5	anonymous	10	10	4	2	3.8	3.7
4923	8	492	3	1	not-anonymous	10	3.5	4.5	anonymous	10	8	1	4	3.8	3.7
4923	9	492	3	1	not-anonymous	10	3.5	4.5	anonymous	10	9	6	6	3.8	3.7
4941	2	494	1	3	not-anonymous	2	4.25	3.5	not-anonymous	2	2	3	3
4941	1	494	1	3	not-anonymous	2	4.25	3.5	not-anonymous	2	1	5	3
4942	3	494	2	2	anonymous	3	4.25	3.5	not-anonymous	2	3	1	5
4942	2	494	2	2	anonymous	3	4.25	3.5	not-anonymous	2	2	1	4
4942	1	494	2	2	anonymous	3	4.25	3.5	not-anonymous	2	1	1	4
4943	1	494	3	1	selektively-anonymous	2	4.25	3.5	not-anonymous	2	1	3	6	4.5	3.5
4943	2	494	3	1	selektively-anonymous	2	4.25	3.5	not-anonymous	2	2	6	1	4.5	3.5
4951	7	495	1	1	selektively-anonymous	7	2.75	2.25	selektively-anonymous	7	7	3	4
4951	5	495	1	1	selektively-anonymous	7	2.75	2.25	selektively-anonymous	7	5	2	6
4951	1	495	1	1	selektively-anonymous	7	2.75	2.25	selektively-anonymous	7	1	5	5
4951	3	495	1	1	selektively-anonymous	7	2.75	2.25	selektively-anonymous	7	3	2	5
4951	2	495	1	1	selektively-anonymous	7	2.75	2.25	selektively-anonymous	7	2	7	3
4951	6	495	1	1	selektively-anonymous	7	2.75	2.25	selektively-anonymous	7	6	3	4
4951	4	495	1	1	selektively-anonymous	7	2.75	2.25	selektively-anonymous	7	4	6	5
4952	1	495	2	2	not-anonymous	3	2.75	2.25	selektively-anonymous	7	1	6	5
4952	3	495	2	2	not-anonymous	3	2.75	2.25	selektively-anonymous	7	3	7	1
4952	2	495	2	2	not-anonymous	3	2.75	2.25	selektively-anonymous	7	2	5	2
4953	9	495	3	3	anonymous	10	2.75	2.25	selektively-anonymous	7	9	3	6	3.0999999	3.5
4953	6	495	3	3	anonymous	10	2.75	2.25	selektively-anonymous	7	6	3	1	3.0999999	3.5
4953	4	495	3	3	anonymous	10	2.75	2.25	selektively-anonymous	7	4	7	3	3.0999999	3.5
4953	10	495	3	3	anonymous	10	2.75	2.25	selektively-anonymous	7	10	2	4	3.0999999	3.5
4953	5	495	3	3	anonymous	10	2.75	2.25	selektively-anonymous	7	5	3	4	3.0999999	3.5
4953	2	495	3	3	anonymous	10	2.75	2.25	selektively-anonymous	7	2	1	1	3.0999999	3.5
4953	8	495	3	3	anonymous	10	2.75	2.25	selektively-anonymous	7	8	7	3	3.0999999	3.5
4953	3	495	3	3	anonymous	10	2.75	2.25	selektively-anonymous	7	3	1	3	3.0999999	3.5
4953	7	495	3	3	anonymous	10	2.75	2.25	selektively-anonymous	7	7	2	3	3.0999999	3.5
4953	1	495	3	3	anonymous	10	2.75	2.25	selektively-anonymous	7	1	2	7	3.0999999	3.5
4961	6	496	1	3	selektively-anonymous	10	3.25	2.5	selektively-anonymous	10	6	2	1
4961	7	496	1	3	selektively-anonymous	10	3.25	2.5	selektively-anonymous	10	7	3	2
4961	1	496	1	3	selektively-anonymous	10	3.25	2.5	selektively-anonymous	10	1	7	3
4961	9	496	1	3	selektively-anonymous	10	3.25	2.5	selektively-anonymous	10	9	5	7
4961	3	496	1	3	selektively-anonymous	10	3.25	2.5	selektively-anonymous	10	3	6	3
4961	4	496	1	3	selektively-anonymous	10	3.25	2.5	selektively-anonymous	10	4	2	3
4961	10	496	1	3	selektively-anonymous	10	3.25	2.5	selektively-anonymous	10	10	7	4
4961	8	496	1	3	selektively-anonymous	10	3.25	2.5	selektively-anonymous	10	8	7	4
4961	2	496	1	3	selektively-anonymous	10	3.25	2.5	selektively-anonymous	10	2	3	1
4961	5	496	1	3	selektively-anonymous	10	3.25	2.5	selektively-anonymous	10	5	6	1
4962	10	496	2	1	not-anonymous	10	3.25	2.5	selektively-anonymous	10	10	5	2
4962	5	496	2	1	not-anonymous	10	3.25	2.5	selektively-anonymous	10	5	1	6
4962	6	496	2	1	not-anonymous	10	3.25	2.5	selektively-anonymous	10	6	2	2
4962	1	496	2	1	not-anonymous	10	3.25	2.5	selektively-anonymous	10	1	2	1
4962	4	496	2	1	not-anonymous	10	3.25	2.5	selektively-anonymous	10	4	5	3
4962	9	496	2	1	not-anonymous	10	3.25	2.5	selektively-anonymous	10	9	4	7
4962	2	496	2	1	not-anonymous	10	3.25	2.5	selektively-anonymous	10	2	2	4
4962	7	496	2	1	not-anonymous	10	3.25	2.5	selektively-anonymous	10	7	4	5
4962	3	496	2	1	not-anonymous	10	3.25	2.5	selektively-anonymous	10	3	6	5
4962	8	496	2	1	not-anonymous	10	3.25	2.5	selektively-anonymous	10	8	7	2
4963	9	496	3	2	anonymous	10	3.25	2.5	selektively-anonymous	10	9	3	3	3.5	3.9000001
4963	8	496	3	2	anonymous	10	3.25	2.5	selektively-anonymous	10	8	1	2	3.5	3.9000001
4963	3	496	3	2	anonymous	10	3.25	2.5	selektively-anonymous	10	3	5	1	3.5	3.9000001
4963	5	496	3	2	anonymous	10	3.25	2.5	selektively-anonymous	10	5	5	7	3.5	3.9000001
4963	4	496	3	2	anonymous	10	3.25	2.5	selektively-anonymous	10	4	4	6	3.5	3.9000001
4963	1	496	3	2	anonymous	10	3.25	2.5	selektively-anonymous	10	1	2	4	3.5	3.9000001
4963	10	496	3	2	anonymous	10	3.25	2.5	selektively-anonymous	10	10	4	7	3.5	3.9000001
4963	2	496	3	2	anonymous	10	3.25	2.5	selektively-anonymous	10	2	7	1	3.5	3.9000001
4963	7	496	3	2	anonymous	10	3.25	2.5	selektively-anonymous	10	7	2	5	3.5	3.9000001
4963	6	496	3	2	anonymous	10	3.25	2.5	selektively-anonymous	10	6	2	3	3.5	3.9000001
4971	1	497	1	2	selektively-anonymous	3	3.25	3.75	selektively-anonymous	3	1	1	1
4971	2	497	1	2	selektively-anonymous	3	3.25	3.75	selektively-anonymous	3	2	1	3
4971	3	497	1	2	selektively-anonymous	3	3.25	3.75	selektively-anonymous	3	3	2	2
4972	1	497	2	1	anonymous	2	3.25	3.75	selektively-anonymous	3	1	5	5
4972	2	497	2	1	anonymous	2	3.25	3.75	selektively-anonymous	3	2	7	1
4973	1	497	3	3	not-anonymous	2	3.25	3.75	selektively-anonymous	3	1	1	3	2	4.5
4973	2	497	3	3	not-anonymous	2	3.25	3.75	selektively-anonymous	3	2	3	6	2	4.5
5031	2	503	1	1	anonymous	2	5.75	6.25	anonymous	2	2	6	3
5031	1	503	1	1	anonymous	2	5.75	6.25	anonymous	2	1	1	1
5032	2	503	2	3	not-anonymous	2	5.75	6.25	anonymous	2	2	4	1
5032	1	503	2	3	not-anonymous	2	5.75	6.25	anonymous	2	1	6	1
5033	1	503	3	2	selektively-anonymous	1	5.75	6.25	anonymous	2	1	3	7	3	7
5041	2	504	1	2	selektively-anonymous	2	3.25	4.75	selektively-anonymous	2	2	4	3
5041	1	504	1	2	selektively-anonymous	2	3.25	4.75	selektively-anonymous	2	1	4	4
5042	1	504	2	1	anonymous	2	3.25	4.75	selektively-anonymous	2	1	3	4
5042	2	504	2	1	anonymous	2	3.25	4.75	selektively-anonymous	2	2	2	3
5043	1	504	3	3	not-anonymous	2	3.25	4.75	selektively-anonymous	2	1	7	3	4.5	4.5
5043	2	504	3	3	not-anonymous	2	3.25	4.75	selektively-anonymous	2	2	2	6	4.5	4.5
5081	2	508	1	2	anonymous	5	2.75	3.5	anonymous	5	2	5	7
5081	3	508	1	2	anonymous	5	2.75	3.5	anonymous	5	3	7	2
5081	5	508	1	2	anonymous	5	2.75	3.5	anonymous	5	5	4	4
5081	1	508	1	2	anonymous	5	2.75	3.5	anonymous	5	1	1	5
5081	4	508	1	2	anonymous	5	2.75	3.5	anonymous	5	4	5	5
5082	2	508	2	1	not-anonymous	5	2.75	3.5	anonymous	5	2	4	5
5082	3	508	2	1	not-anonymous	5	2.75	3.5	anonymous	5	3	7	1
5082	4	508	2	1	not-anonymous	5	2.75	3.5	anonymous	5	4	6	7
5082	1	508	2	1	not-anonymous	5	2.75	3.5	anonymous	5	1	4	3
5082	5	508	2	1	not-anonymous	5	2.75	3.5	anonymous	5	5	4	6
5083	5	508	3	3	selektively-anonymous	6	2.75	3.5	anonymous	5	5	7	1	5.3333335	3.6666667
5083	2	508	3	3	selektively-anonymous	6	2.75	3.5	anonymous	5	2	5	5	5.3333335	3.6666667
5083	3	508	3	3	selektively-anonymous	6	2.75	3.5	anonymous	5	3	7	4	5.3333335	3.6666667
5083	4	508	3	3	selektively-anonymous	6	2.75	3.5	anonymous	5	4	3	6	5.3333335	3.6666667
5083	1	508	3	3	selektively-anonymous	6	2.75	3.5	anonymous	5	1	5	3	5.3333335	3.6666667
5083	6	508	3	3	selektively-anonymous	6	2.75	3.5	anonymous	5	6	5	3	5.3333335	3.6666667
5091	7	509	1	3	selektively-anonymous	10	1.25	1.75	selektively-anonymous	10	7	6	1
5091	6	509	1	3	selektively-anonymous	10	1.25	1.75	selektively-anonymous	10	6	2	6
5091	4	509	1	3	selektively-anonymous	10	1.25	1.75	selektively-anonymous	10	4	7	1
5091	10	509	1	3	selektively-anonymous	10	1.25	1.75	selektively-anonymous	10	10	7	6
5091	2	509	1	3	selektively-anonymous	10	1.25	1.75	selektively-anonymous	10	2	5	2
5091	1	509	1	3	selektively-anonymous	10	1.25	1.75	selektively-anonymous	10	1	5	2
5091	5	509	1	3	selektively-anonymous	10	1.25	1.75	selektively-anonymous	10	5	4	2
5091	9	509	1	3	selektively-anonymous	10	1.25	1.75	selektively-anonymous	10	9	4	7
5091	3	509	1	3	selektively-anonymous	10	1.25	1.75	selektively-anonymous	10	3	5	1
5091	8	509	1	3	selektively-anonymous	10	1.25	1.75	selektively-anonymous	10	8	4	1
5092	1	509	2	1	not-anonymous	10	1.25	1.75	selektively-anonymous	10	1	1	7
5092	6	509	2	1	not-anonymous	10	1.25	1.75	selektively-anonymous	10	6	7	7
5092	10	509	2	1	not-anonymous	10	1.25	1.75	selektively-anonymous	10	10	4	7
5092	2	509	2	1	not-anonymous	10	1.25	1.75	selektively-anonymous	10	2	7	7
5092	3	509	2	1	not-anonymous	10	1.25	1.75	selektively-anonymous	10	3	3	7
5092	5	509	2	1	not-anonymous	10	1.25	1.75	selektively-anonymous	10	5	2	6
5092	4	509	2	1	not-anonymous	10	1.25	1.75	selektively-anonymous	10	4	1	3
5092	8	509	2	1	not-anonymous	10	1.25	1.75	selektively-anonymous	10	8	1	7
5092	7	509	2	1	not-anonymous	10	1.25	1.75	selektively-anonymous	10	7	2	6
5092	9	509	2	1	not-anonymous	10	1.25	1.75	selektively-anonymous	10	9	3	2
5093	4	509	3	2	anonymous	10	1.25	1.75	selektively-anonymous	10	4	7	5	3.3	4.4000001
5093	1	509	3	2	anonymous	10	1.25	1.75	selektively-anonymous	10	1	3	5	3.3	4.4000001
5093	8	509	3	2	anonymous	10	1.25	1.75	selektively-anonymous	10	8	2	6	3.3	4.4000001
5093	10	509	3	2	anonymous	10	1.25	1.75	selektively-anonymous	10	10	1	2	3.3	4.4000001
5093	2	509	3	2	anonymous	10	1.25	1.75	selektively-anonymous	10	2	3	4	3.3	4.4000001
5093	6	509	3	2	anonymous	10	1.25	1.75	selektively-anonymous	10	6	2	5	3.3	4.4000001
5093	7	509	3	2	anonymous	10	1.25	1.75	selektively-anonymous	10	7	1	5	3.3	4.4000001
5093	5	509	3	2	anonymous	10	1.25	1.75	selektively-anonymous	10	5	4	6	3.3	4.4000001
5093	3	509	3	2	anonymous	10	1.25	1.75	selektively-anonymous	10	3	6	2	3.3	4.4000001
5093	9	509	3	2	anonymous	10	1.25	1.75	selektively-anonymous	10	9	4	4	3.3	4.4000001
5101	3	510	1	3	selektively-anonymous	4	1	2	selektively-anonymous	4	3	5	5
5101	2	510	1	3	selektively-anonymous	4	1	2	selektively-anonymous	4	2	1	6
5101	1	510	1	3	selektively-anonymous	4	1	2	selektively-anonymous	4	1	2	7
5101	4	510	1	3	selektively-anonymous	4	1	2	selektively-anonymous	4	4	6	3
5102	3	510	2	2	not-anonymous	3	1	2	selektively-anonymous	4	3	6	3
5102	1	510	2	2	not-anonymous	3	1	2	selektively-anonymous	4	1	3	4
5102	2	510	2	2	not-anonymous	3	1	2	selektively-anonymous	4	2	2	1
5103	1	510	3	1	anonymous	3	1	2	selektively-anonymous	4	1	6	1	5.3333335	2
5103	3	510	3	1	anonymous	3	1	2	selektively-anonymous	4	3	4	4	5.3333335	2
5103	2	510	3	1	anonymous	3	1	2	selektively-anonymous	4	2	6	1	5.3333335	2
5121	4	512	1	2	anonymous	4	2.25	3	anonymous	4	4	5	7
5121	3	512	1	2	anonymous	4	2.25	3	anonymous	4	3	7	5
5121	2	512	1	2	anonymous	4	2.25	3	anonymous	4	2	6	7
5121	1	512	1	2	anonymous	4	2.25	3	anonymous	4	1	3	7
5122	1	512	2	1	not-anonymous	4	2.25	3	anonymous	4	1	3	3
5122	3	512	2	1	not-anonymous	4	2.25	3	anonymous	4	3	7	7
5122	2	512	2	1	not-anonymous	4	2.25	3	anonymous	4	2	3	6
5122	4	512	2	1	not-anonymous	4	2.25	3	anonymous	4	4	5	2
5123	1	512	3	3	selektively-anonymous	4	2.25	3	anonymous	4	1	4	7	2.75	3.25
5123	4	512	3	3	selektively-anonymous	4	2.25	3	anonymous	4	4	2	3	2.75	3.25
5123	2	512	3	3	selektively-anonymous	4	2.25	3	anonymous	4	2	2	2	2.75	3.25
5123	3	512	3	3	selektively-anonymous	4	2.25	3	anonymous	4	3	3	1	2.75	3.25
5131	1	513	1	1	not-anonymous	3	4	5.25	not-anonymous	3	1	4	6
5131	3	513	1	1	not-anonymous	3	4	5.25	not-anonymous	3	3	2	6
5131	2	513	1	1	not-anonymous	3	4	5.25	not-anonymous	3	2	2	3
5132	3	513	2	2	anonymous	3	4	5.25	not-anonymous	3	3	2	6
5132	1	513	2	2	anonymous	3	4	5.25	not-anonymous	3	1	2	7
5132	2	513	2	2	anonymous	3	4	5.25	not-anonymous	3	2	3	6
5133	2	513	3	3	selektively-anonymous	2	4	5.25	not-anonymous	3	2	7	5	6.5	5.5
5133	1	513	3	3	selektively-anonymous	2	4	5.25	not-anonymous	3	1	6	6	6.5	5.5
5141	2	514	1	2	not-anonymous	3	3.5	4.75	not-anonymous	3	2	2	1
5141	1	514	1	2	not-anonymous	3	3.5	4.75	not-anonymous	3	1	5	6
5141	3	514	1	2	not-anonymous	3	3.5	4.75	not-anonymous	3	3	6	2
5142	3	514	2	3	selektively-anonymous	3	3.5	4.75	not-anonymous	3	3	3	5
5142	2	514	2	3	selektively-anonymous	3	3.5	4.75	not-anonymous	3	2	2	4
5142	1	514	2	3	selektively-anonymous	3	3.5	4.75	not-anonymous	3	1	4	5
5143	1	514	3	1	anonymous	3	3.5	4.75	not-anonymous	3	1	1	3	3	3
5143	2	514	3	1	anonymous	3	3.5	4.75	not-anonymous	3	2	6	5	3	3
5143	3	514	3	1	anonymous	3	3.5	4.75	not-anonymous	3	3	2	1	3	3
5152	1	515	2	3	selektively-anonymous	1	5.25	6.5	anonymous	0	1	7	2
5161	6	516	1	2	anonymous	8	1	2.5	anonymous	8	6	6	1
5161	4	516	1	2	anonymous	8	1	2.5	anonymous	8	4	1	4
5161	8	516	1	2	anonymous	8	1	2.5	anonymous	8	8	6	7
5161	3	516	1	2	anonymous	8	1	2.5	anonymous	8	3	1	2
5161	7	516	1	2	anonymous	8	1	2.5	anonymous	8	7	5	1
5161	2	516	1	2	anonymous	8	1	2.5	anonymous	8	2	7	1
5161	5	516	1	2	anonymous	8	1	2.5	anonymous	8	5	4	3
5161	1	516	1	2	anonymous	8	1	2.5	anonymous	8	1	3	3
5162	3	516	2	3	not-anonymous	6	1	2.5	anonymous	8	3	6	1
5162	5	516	2	3	not-anonymous	6	1	2.5	anonymous	8	5	3	3
5162	2	516	2	3	not-anonymous	6	1	2.5	anonymous	8	2	6	5
5162	6	516	2	3	not-anonymous	6	1	2.5	anonymous	8	6	6	1
5162	4	516	2	3	not-anonymous	6	1	2.5	anonymous	8	4	1	3
5162	1	516	2	3	not-anonymous	6	1	2.5	anonymous	8	1	1	4
5163	2	516	3	1	selektively-anonymous	4	1	2.5	anonymous	8	2	3	2	3.75	3.25
5163	4	516	3	1	selektively-anonymous	4	1	2.5	anonymous	8	4	4	5	3.75	3.25
5163	1	516	3	1	selektively-anonymous	4	1	2.5	anonymous	8	1	6	1	3.75	3.25
5163	3	516	3	1	selektively-anonymous	4	1	2.5	anonymous	8	3	2	5	3.75	3.25
5171	4	517	1	3	not-anonymous	4	3.25	2.25	not-anonymous	4	4	2	3
5171	1	517	1	3	not-anonymous	4	3.25	2.25	not-anonymous	4	1	6	3
5171	2	517	1	3	not-anonymous	4	3.25	2.25	not-anonymous	4	2	2	6
5171	3	517	1	3	not-anonymous	4	3.25	2.25	not-anonymous	4	3	1	6
5172	1	517	2	1	selektively-anonymous	4	3.25	2.25	not-anonymous	4	1	2	4
5172	2	517	2	1	selektively-anonymous	4	3.25	2.25	not-anonymous	4	2	3	5
5172	3	517	2	1	selektively-anonymous	4	3.25	2.25	not-anonymous	4	3	7	2
5172	4	517	2	1	selektively-anonymous	4	3.25	2.25	not-anonymous	4	4	1	1
5173	3	517	3	2	anonymous	5	3.25	2.25	not-anonymous	4	3	5	6	3.4000001	5.1999998
5173	1	517	3	2	anonymous	5	3.25	2.25	not-anonymous	4	1	1	6	3.4000001	5.1999998
5173	2	517	3	2	anonymous	5	3.25	2.25	not-anonymous	4	2	2	7	3.4000001	5.1999998
5173	4	517	3	2	anonymous	5	3.25	2.25	not-anonymous	4	4	2	2	3.4000001	5.1999998
5173	5	517	3	2	anonymous	5	3.25	2.25	not-anonymous	4	5	7	5	3.4000001	5.1999998
5181	2	518	1	2	anonymous	6	5.25	3.5	anonymous	6	2	4	4
5181	3	518	1	2	anonymous	6	5.25	3.5	anonymous	6	3	4	4
5181	6	518	1	2	anonymous	6	5.25	3.5	anonymous	6	6	2	6
5181	5	518	1	2	anonymous	6	5.25	3.5	anonymous	6	5	1	3
5181	1	518	1	2	anonymous	6	5.25	3.5	anonymous	6	1	4	1
5181	4	518	1	2	anonymous	6	5.25	3.5	anonymous	6	4	7	1
5182	2	518	2	1	selektively-anonymous	3	5.25	3.5	anonymous	6	2	2	7
5182	3	518	2	1	selektively-anonymous	3	5.25	3.5	anonymous	6	3	5	3
5182	1	518	2	1	selektively-anonymous	3	5.25	3.5	anonymous	6	1	2	6
5183	2	518	3	3	not-anonymous	3	5.25	3.5	anonymous	6	2	3	3	4.3333335	2.6666667
5183	3	518	3	3	not-anonymous	3	5.25	3.5	anonymous	6	3	7	4	4.3333335	2.6666667
5183	1	518	3	3	not-anonymous	3	5.25	3.5	anonymous	6	1	3	1	4.3333335	2.6666667
5191	2	519	1	3	selektively-anonymous	4	2	1.5	selektively-anonymous	4	2	2	4
5191	1	519	1	3	selektively-anonymous	4	2	1.5	selektively-anonymous	4	1	6	3
5191	4	519	1	3	selektively-anonymous	4	2	1.5	selektively-anonymous	4	4	7	7
5191	3	519	1	3	selektively-anonymous	4	2	1.5	selektively-anonymous	4	3	2	3
5192	2	519	2	2	not-anonymous	3	2	1.5	selektively-anonymous	4	2	5	4
5192	1	519	2	2	not-anonymous	3	2	1.5	selektively-anonymous	4	1	2	5
5192	3	519	2	2	not-anonymous	3	2	1.5	selektively-anonymous	4	3	7	5
5193	3	519	3	1	anonymous	3	2	1.5	selektively-anonymous	4	3	6	1	4	3.6666667
5193	1	519	3	1	anonymous	3	2	1.5	selektively-anonymous	4	1	2	6	4	3.6666667
5193	2	519	3	1	anonymous	3	2	1.5	selektively-anonymous	4	2	4	4	4	3.6666667
5201	9	520	1	3	selektively-anonymous	10	1.25	3	selektively-anonymous	10	9	1	2
5201	6	520	1	3	selektively-anonymous	10	1.25	3	selektively-anonymous	10	6	6	6
5201	3	520	1	3	selektively-anonymous	10	1.25	3	selektively-anonymous	10	3	3	7
5201	4	520	1	3	selektively-anonymous	10	1.25	3	selektively-anonymous	10	4	2	4
5201	10	520	1	3	selektively-anonymous	10	1.25	3	selektively-anonymous	10	10	1	4
5201	8	520	1	3	selektively-anonymous	10	1.25	3	selektively-anonymous	10	8	6	1
5201	5	520	1	3	selektively-anonymous	10	1.25	3	selektively-anonymous	10	5	6	5
5201	2	520	1	3	selektively-anonymous	10	1.25	3	selektively-anonymous	10	2	2	5
5201	1	520	1	3	selektively-anonymous	10	1.25	3	selektively-anonymous	10	1	7	4
[truncated: 226 more rows]
